# Supplementary material for: Accurate multi-population imputation of MICA, MICB, HLA-E, HLA-F and HLA-G alleles from genome SNP data
Source: PLoS Comput Biol. 2024 Sep 16;20(9):e1011718. doi: 10.1371/journal.pcbi.1011718 (PMC11426482; doi:10.1371/journal.pcbi.1011718)
Supplement: S1 Data — (XLSX) [file pcbi.1011718.s003.xlsx]

## Sheet: MICA
# hg38 chr6 positions used by each model I-VII
I	II	III	IV	V	VI	VII
31390434	31390434	31390434	31390434	31390434	31390434	31389849
31390455	31390491	31390491	31390491	31390491	31390491	31390125
31390491	31390566	31390566	31390566	31390566	31390566	31390139
31390566	31390588	31390588	31390588	31390588	31390588	31390434
31390588	31390673	31390673	31390673	31390673	31390673	31390490
31390673	31391178	31391178	31391178	31391178	31391178	31390491
31391142	31391248	31391248	31391248	31391248	31391248	31390502
31391178	31391383	31391383	31391383	31391383	31391383	31390507
31391248	31391399	31391399	31391399	31391399	31391399	31390525
31391383	31391416	31391416	31391416	31391416	31391416	31390553
31391385	31391492	31391492	31391492	31391492	31391492	31390556
31391396	31391617	31391617	31391617	31391617	31391617	31390566
31391396	31391641	31391641	31391641	31391641	31391641	31390588
31391399	31391649	31391649	31391649	31391649	31391649	31390608
31391416	31391651	31391651	31391651	31391651	31391651	31390611
31391492	31391672	31391672	31391672	31391672	31391672	31390636
31391591	31391771	31391771	31391771	31391771	31391771	31390673
31391613	31391818	31391818	31391818	31391818	31391818	31390685
31391617	31391822	31391822	31391822	31391822	31391822	31390705
31391641	31391871	31391871	31391871	31391871	31391871	31390725
31391649	31391888	31391888	31391888	31391888	31391888	31390728
31391651	31391909	31391909	31391909	31391909	31391909	31390768
31391672	31392158	31392158	31392158	31392158	31392158	31390782
31391689	31392173	31392173	31392173	31392173	31392173	31390833
31391771	31392212	31392212	31392212	31392212	31392212	31390972
31391818	31392244	31392244	31392244	31392244	31392244	31390977
31391822	31392249	31392249	31392249	31392249	31392249	31390980
31391871	31392282	31392282	31392282	31392282	31392282	31390989
31391888	31392318	31392318	31392318	31392318	31392318	31391083
31391909	31392370	31392370	31392370	31392370	31392370	31391122
31391969	31392478	31392478	31392478	31392478	31392478	31391128
31392158	31392480	31392480	31392480	31392480	31392480	31391166
31392173	31392512	31392512	31392512	31392512	31392512	31391178
31392212	31392564	31392564	31392564	31392564	31392564	31391198
31392244	31392573	31392573	31392573	31392573	31392573	31391200
31392249	31392612	31392612	31392612	31392612	31392612	31391242
31392282	31392656	31392656	31392656	31392656	31392656	31391246
31392318	31392749	31392749	31392749	31392749	31392749	31391248
31392370	31392825	31392825	31392825	31392825	31392825	31391316
31392478	31392925	31392925	31392925	31392925	31392925	31391383
31392480	31392976	31392972	31392972	31392972	31392972	31391399
31392512	31393061	31392976	31392976	31392976	31392976	31391416
31392564	31393074	31393061	31393061	31393061	31393061	31391473
31392573	31393141	31393074	31393074	31393074	31393074	31391485
31392612	31393157	31393141	31393141	31393141	31393141	31391492
31392656	31393169	31393157	31393157	31393157	31393157	31391531
31392749	31393548	31393169	31393169	31393169	31393169	31391550
31392825	31393620	31393548	31393548	31393548	31393548	31391617
31392925	31393647	31393620	31393620	31393620	31393620	31391641
31392976	31393708	31393647	31393647	31393647	31393647	31391649
31393061	31393933	31393708	31393708	31393708	31393708	31391651
31393074	31393944	31393933	31393933	31393933	31393933	31391672
31393084	31394002	31393944	31393944	31393944	31393944	31391718
31393141	31394060	31394002	31394002	31394002	31394002	31391720
31393157	31394077	31394060	31394060	31394060	31394060	31391734
31393169	31394081	31394077	31394077	31394077	31394077	31391771
31393548	31394120	31394081	31394081	31394081	31394081	31391818
31393620	31394197	31394120	31394120	31394120	31394120	31391822
31393647	31394210	31394197	31394197	31394197	31394197	31391832
31393708	31394233	31394210	31394210	31394210	31394210	31391871
31393933	31394292	31394233	31394233	31394233	31394233	31391888
31393944	31394343	31394292	31394292	31394292	31394292	31391909
31394002	31394382	31394343	31394343	31394343	31394343	31392013
31394060	31394389	31394382	31394382	31394382	31394382	31392074
31394077	31394402	31394389	31394389	31394389	31394389	31392077
31394081	31394404	31394402	31394402	31394402	31394402	31392103
31394120	31394437	31394404	31394404	31394404	31394404	31392117
31394191	31394488	31394437	31394437	31394437	31394437	31392158
31394197	31394489	31394488	31394488	31394488	31394488	31392173
31394198	31394494	31394489	31394489	31394489	31394489	31392212
31394199	31394497	31394494	31394494	31394494	31394494	31392216
31394210	31394533	31394497	31394497	31394497	31394497	31392244
31394233	31394557	31394533	31394533	31394533	31394533	31392249
31394292	31394558	31394557	31394557	31394557	31394557	31392282
31394343	31394564	31394558	31394558	31394558	31394558	31392306
31394382	31394604	31394564	31394564	31394564	31394564	31392309
31394389	31394612	31394604	31394604	31394604	31394604	31392318
31394402	31394613	31394612	31394612	31394612	31394612	31392370
31394404	31394671	31394613	31394613	31394613	31394613	31392405
31394437	31394697	31394671	31394671	31394671	31394671	31392431
31394488	31394720	31394697	31394697	31394697	31394697	31392469
31394489	31394742	31394720	31394720	31394720	31394720	31392478
31394494	31394749	31394742	31394742	31394742	31394742	31392480
31394497	31395164	31394749	31394749	31394749	31394749	31392512
31394533	31395164	31395164	31395164	31395164	31395164	31392548
31394557	31395211	31395211	31395211	31395211	31395211	31392564
31394558	31395249	31395249	31395249	31395249	31395249	31392573
31394563	31395253	31395253	31395253	31395253	31395253	31392602
31394564	31395554	31395554	31395554	31395554	31395554	31392608
31394604	31395583	31395583	31395583	31395583	31395583	31392612
31394612	31395598	31395598	31395598	31395598	31395598	31392656
31394613	31395635	31395635	31395635	31395635	31395635	31392725
31394671	31395712	31395712	31395712	31395712	31395712	31392749
31394697	31395724	31395724	31395724	31395724	31395724	31392774
31394720	31395733	31395733	31395733	31395733	31395733	31392825
31394742	31395741	31395741	31395741	31395741	31395741	31392843
31394749	31395745	31395745	31395745	31395745	31395745	31392866
31395164	31395763	31395763	31395763	31395763	31395763	31392886
31395164	31395777	31395777	31395777	31395777	31395777	31392891
31395211	31395794	31395794	31395794	31395794	31395794	31392894
31395219	31395798	31395798	31395798	31395798	31395798	31392895
31395249	31395807	31395807	31395807	31395807	31395807	31392917
31395253	31395829	31395829	31395829	31395829	31395829	31392925
31395554	31395903	31395903	31395903	31395903	31395903	31392972
31395583	31395911	31395911	31395911	31395911	31395911	31392976
31395598	31395920	31395920	31395920	31395920	31395920	31393006
31395635	31395935	31395935	31395935	31395935	31395935	31393012
31395712	31395966	31395966	31395966	31395966	31395966	31393035
31395724	31395968	31395968	31395968	31395968	31395968	31393048
31395733	31395993	31395993	31395993	31395993	31395993	31393061
31395741	31396012	31396012	31396012	31396012	31396012	31393067
31395745	31396017	31396017	31396017	31396017	31396017	31393074
31395763	31396019	31396019	31396019	31396019	31396019	31393135
31395777	31396021	31396021	31396021	31396021	31396021	31393141
31395794	31396028	31396028	31396028	31396026	31396026	31393142
31395798	31396063	31396063	31396063	31396028	31396028	31393157
31395807	31396070	31396070	31396070	31396063	31396063	31393162
31395829	31396103	31396103	31396103	31396070	31396070	31393169
31395903	31396168	31396168	31396168	31396103	31396103	31393224
31395911	31396171	31396171	31396171	31396168	31396168	31393227
31395920	31396258	31396258	31396258	31396171	31396171	31393228
31395935	31396299	31396299	31396299	31396258	31396258	31393231
31395966	31396306	31396306	31396306	31396299	31396299	31393232
31395968	31396328	31396328	31396328	31396306	31396306	31393277
31395993	31396430	31396430	31396430	31396328	31396328	31393281
31396012	31396459	31396459	31396459	31396430	31396430	31393306
31396017	31396465	31396465	31396465	31396459	31396459	31393313
31396019	31396502	31396502	31396502	31396465	31396465	31393333
31396021	31396511	31396511	31396511	31396502	31396502	31393341
31396028	31396539	31396539	31396539	31396511	31396511	31393350
31396063	31396540	31396540	31396540	31396539	31396539	31393374
31396070	31396557	31396540	31396557	31396540	31396540	31393376
31396103	31396568	31396557	31396568	31396540	31396557	31393397
31396168	31396580	31396568	31396580	31396557	31396568	31393398
31396171	31396600	31396580	31396600	31396568	31396580	31393423
31396258	31396606	31396606	31396606	31396580	31396600	31393491
31396299	31396607	31396607	31396607	31396606	31396606	31393492
31396306	31396633	31396633	31396633	31396607	31396607	31393548
31396328	31396682	31396682	31396682	31396633	31396633	31393620
31396430	31396792	31396792	31396792	31396682	31396682	31393647
31396459	31396826	31396826	31396826	31396792	31396792	31393648
31396465	31396846	31396846	31396846	31396826	31396826	31393653
31396502	31396915	31396915	31396915	31396846	31396846	31393663
31396511	31396930	31396930	31396930	31396915	31396915	31393705
31396539	31396992	31396992	31396992	31396930	31396930	31393708
31396540	31396999	31396999	31396999	31396992	31396992	31393793
31396557	31397013	31397013	31397013	31396999	31396999	31393869
31396568	31397035	31397035	31397035	31397013	31397013	31393933
31396580	31397055	31397055	31397055	31397035	31397035	31393944
31396600	31397068	31397068	31397068	31397055	31397055	31394002
31396606	31397071	31397071	31397071	31397068	31397068	31394003
31396607	31397093	31397093	31397093	31397071	31397071	31394043
31396633	31397158	31397158	31397158	31397093	31397093	31394056
31396682	31397189	31397189	31397189	31397158	31397158	31394060
31396792	31397273	31397273	31397273	31397189	31397189	31394072
31396826	31397312	31397312	31397312	31397273	31397273	31394077
31396846	31397493	31397493	31397493	31397312	31397312	31394081
31396915	31397531	31397531	31397531	31397493	31397493	31394083
31396930	31397545	31397545	31397545	31397531	31397531	31394120
31396992	31397759	31397759	31397759	31397545	31397545	31394149
31396999	31397770	31397770	31397770	31397759	31397759	31394197
31397013	31397930	31397930	31397930	31397770	31397770	31394210
31397017	31397935	31397935	31397935	31397930	31397930	31394233
31397035	31398010	31398010	31398010	31397935	31397935	31394244
31397055	31398087	31398087	31398087	31398010	31398010	31394291
31397068	31398092	31398092	31398092	31398087	31398087	31394292
31397071	31398192	31398192	31398192	31398092	31398092	31394341
31397093	31398213	31398213	31398213	31398192	31398192	31394342
31397158	31398518	31398518	31398518	31398213	31398213	31394343
31397189	31398541	31398541	31398541	31398518	31398518	31394361
31397273	31398663	31398695	31398663	31398541	31398541	31394382
31397312	31398695	31398729	31398695	31398663	31398663	31394389
31397461	31398729	31398818	31398729	31398695	31398695	31394402
31397493	31398818	31398845	31398818	31398729	31398729	31394404
31397531	31398845	31398919	31398845	31398818	31398818	31394430
31397545	31398919	31399048	31398919	31398845	31398845	31394437
31397759	31399048	31399065	31399048	31398919	31398919	31394462
31397770	31399065	31399182	31399065	31399048	31399048	31394463
31397930	31399182	31399185	31399182	31399065	31399065	31394488
31397935	31399185	31399192	31399185	31399182	31399182	31394489
31398010	31399192	31399246	31399192	31399185	31399185	31394494
31398087	31399246	31399275	31399246	31399192	31399192	31394497
31398092	31399275	31399300	31399275	31399246	31399246	31394533
31398192	31399300	31399440	31399300	31399275	31399275	31394557
31398213	31399440	31399588	31399440	31399300	31399300	31394558
31398518	31399588	31399709	31399588	31399440	31399440	31394561
31398541	31399709	31399859	31399709	31399588	31399588	31394564
31398663	31399859	31399930	31399859	31399709	31399709	31394604
31398695	31399930	31400061	31399930	31399859	31399859	31394612
31398729	31400061	31400088	31400061	31399930	31399930	31394613
31398818	31400088	31400097	31400088	31400061	31400061	31394671
31398845	31400097	31400105	31400097	31400088	31400088	31394697
31398919	31400105	31400159	31400105	31400097	31400097	31394720
31399048	31400212	31400212	31400159	31400105	31400105	31394734
31399065	31400227	31400227	31400212	31400159	31400159	31394742
31399182	31400343	31400343	31400227	31400212	31400212	31394749
31399185	31400348	31400348	31400343	31400227	31400227	31394769
31399192	31400377	31400377	31400348	31400343	31400343	31394793
31399246	31400593	31400593	31400377	31400348	31400348	31394802
31399275	31400614	31400614	31400593	31400377	31400377	31394803
31399300	31400661	31400661	31400614	31400593	31400593	31394807
31399440	31400674	31400674	31400661	31400614	31400614	31394810
31399588	31400731	31400731	31400674	31400661	31400661	31394813
31399709	31400763	31400763	31400731	31400674	31400674	31394818
31399859	31400811	31400811	31400763	31400731	31400731	31394820
31399930	31400855	31400855	31400811	31400763	31400763	31394827
31400061	31400925	31400925	31400855	31400811	31400811	31394850
31400088	31401176	31401176	31400925	31400855	31400855	31394855
31400097	31401187	31401187	31401176	31400925	31400925	31394862
31400105	31401374	31401374	31401187	31401176	31401176	31394865
31400164	31401408	31401408	31401374	31401187	31401187	31394907
31400212	31401501	31401501	31401408	31401374	31401374	31394928
31400227	31401510	31401583	31401501	31401408	31401408	31394993
31400280	31401583	31401885	31401510	31401501	31401501	31395048
31400343	31401885	31402111	31401583	31401510	31401510	31395049
31400348	31402111	31402230	31401885	31401583	31401583	31395105
31400377	31402230	31402370	31402111	31401885	31401885	31395114
31400593	31402370	31402552	31402230	31402111	31402111	31395115
31400614	31402552	31402590	31402370	31402230	31402230	31395153
31400643	31402590	31402886	31402552	31402370	31402370	31395164
31400661	31402886	31402945	31402590	31402552	31402552	31395211
31400674	31402945	31403207	31402886	31402590	31402590	31395249
31400686	31403207	31403294	31402945	31402886	31402886	31395253
31400731	31403294	31403324	31403207	31402945	31402945	31395278
31400763	31403324	31403565	31403294	31403207	31403207	31395279
31400811	31403565	31403578	31403324	31403294	31403294	31395284
31400855	31403578	31403653	31403565	31403324	31403324	31395289
31400923	31403653	31403744	31403578	31403565	31403565	31395298
31400925	31403744	31403800	31403653	31403578	31403578	31395313
31401176	31403800	31403810	31403744	31403653	31403653	31395337
31401187	31403810	31404202	31403800	31403744	31403744	31395366
31401374	31404086	31404697	31403810	31403800	31403800	31395520
31401408	31404202	31404701	31404086	31403810	31403810	31395535
31401501	31404697	31404785	31404202	31404202	31404086	31395554
31401510	31404701	31404792	31404697	31404697	31404202	31395568
31401583	31404785	31404810	31404701	31404701	31404697	31395583
31401885	31404792	31404865	31404785	31404785	31404701	31395598
31402111	31404810	31404887	31404792	31404792	31404785	31395630
31402230	31404865	31404923	31404810	31404810	31404792	31395635
31402370	31404887	31404941	31404865	31404865	31404810	31395654
31402378	31404923	31405179	31404887	31404887	31404865	31395676
31402552	31404941	31405241	31404923	31404923	31404887	31395680
31402590	31405179	31405397	31404941	31404941	31404923	31395689
31402803	31405241	31405483	31405179	31405179	31404941	31395712
31402886	31405397	31405668	31405241	31405241	31405179	31395724
31402945	31405471	31405941	31405397	31405397	31405241	31395733
31403207	31405483	31406033	31405471	31405483	31405397	31395741
31403268	31405668	31406180	31405483	31405668	31405471	31395745
31403268	31405941	31406208	31405668	31405941	31405483	31395763
31403294	31406033	31406295	31405941	31406033	31405668	31395777
31403324	31406180	31406330	31406033	31406180	31405941	31395794
31403565	31406208	31406408	31406180	31406208	31406033	31395798
31403578	31406295	31406485	31406208	31406295	31406180	31395807
31403653	31406330	31406744	31406295	31406330	31406208	31395829
31403744	31406408	31406802	31406330	31406408	31406295	31395902
31403800	31406408	31406894	31406408	31406485	31406330	31395903
31403810	31406485	31406905	31406485	31406744	31406408	31395906
31404086	31406744	31407056	31406744	31406802	31406485	31395911
31404202	31406802	31407095	31406802	31406894	31406744	31395917
31404697	31406894	31407110	31406894	31406905	31406802	31395920
31404701	31406905	31407552	31406905	31407056	31406894	31395935
31404785	31407056	31407622	31407056	31407095	31406905	31395966
31404792	31407095	31407705	31407095	31407110	31407056	31395968
31404810	31407110	31407716	31407110	31407552	31407095	31395980
31404865	31407552	31408030	31407552	31407622	31407110	31395993
31404887	31407622	31408140	31407622	31407705	31407552	31396012
31404923	31407692	31408141	31407692	31407716	31407622	31396017
31404941	31407705	31408178	31407705	31408030	31407692	31396019
31405179	31407716	31408274	31407716	31408140	31407705	31396021
31405241	31408030	31408429	31408030	31408141	31407716	31396025
31405397	31408140	31408489	31408140	31408178	31408030	31396026
31405426	31408141	31408573	31408141	31408274	31408140	31396028
31405471	31408178	31408581	31408178	31408429	31408141	31396030
31405483	31408274	31408636	31408274	31408489	31408178	31396062
31405668	31408429	31408660	31408429	31408573	31408274	31396063
31405941	31408489	31408663	31408489	31408581	31408429	31396070
31406033	31408573	31408686	31408573	31408636	31408489	31396103
31406180	31408581	31408711	31408581	31408660	31408573	31396120
31406208	31408636	31408768	31408636	31408663	31408581	31396123
31406295	31408660	31408787	31408660	31408686	31408636	31396128
31406330	31408663	31408805	31408663	31408711	31408660	31396129
31406408	31408686	31408874	31408686	31408768	31408663	31396134
31406408	31408711	31408900	31408711	31408787	31408686	31396135
31406485	31408768	31409021	31408768	31408805	31408711	31396138
31406744	31408787	31409151	31408787	31408874	31408768	31396168
31406802	31408805	31409212	31408805	31408900	31408787	31396171
31406894	31408874	31409270	31408874	31409021	31408805	31396258
31406905	31408900	31409781	31408900	31409151	31408874	31396299
31407056	31409021	31409810	31409021	31409212	31408900	31396306
31407095	31409151	31409863	31409151	31409270	31409021	31396317
31407110	31409212	31409865	31409212	31409781	31409151	31396328
31407173	31409270	31409885	31409270	31409810	31409212	31396331
31407340	31409781	31409942	31409781	31409863	31409270	31396375
31407340	31409810	31410040	31409810	31409865	31409781	31396380
31407552	31409863	31410197	31409863	31409885	31409810	31396392
31407622	31409865	31410198	31409865	31409942	31409863	31396430
31407692	31409885	31410201	31409885	31410040	31409865	31396459
31407705	31409942	31410245	31409942	31410197	31409885	31396464
31407716	31410040	31410309	31410040	31410198	31409942	31396465
31408030	31410197	31410312	31410197	31410201	31410040	31396493
31408140	31410198	31410340	31410198	31410245	31410197	31396502
31408141	31410201	31410451	31410201	31410309	31410198	31396511
31408178	31410245	31410480	31410245	31410312	31410201	31396539
31408274	31410309	31410502	31410309	31410340	31410245	31396540
31408326	31410312	31410524	31410312	31410451	31410309	31396540
31408429	31410340	31410558	31410340	31410480	31410312	31396557
31408440	31410451	31410581	31410451	31410502	31410340	31396568
31408489	31410451	31410610	31410480	31410524	31410451	31396580
31408573	31410480	31410611	31410502	31410558	31410480	31396606
31408581	31410502	31410648	31410524	31410581	31410502	31396607
31408636	31410524	31410709	31410558	31410610	31410524	31396633
31408660	31410558	31410733	31410581	31410611	31410558	31396672
31408663	31410558	31410863	31410610	31410618	31410581	31396674
31408686	31410581	31410873	31410611	31410648	31410610	31396682
31408711	31410610	31410877	31410648	31410709	31410611	31396688
31408768	31410611	31410937	31410709	31410733	31410618	31396732
31408787	31410648	31410974	31410733	31410798	31410648	31396767
31408805	31410709	31410991	31410798	31410863	31410709	31396792
31408874	31410733	31410995	31410863	31410873	31410733	31396826
31408900	31410798	31411087	31410873	31410877	31410798	31396846
31409021	31410863	31411151	31410877	31410937	31410863	31396915
31409023	31410873	31411179	31410937	31410974	31410873	31396930
31409151	31410877	31411188	31410974	31410991	31410877	31396962
31409212	31410937	31411200	31410991	31410995	31410937	31396973
31409270	31410974	31411266	31410995	31411087	31410974	31396987
31409396	31410991	31411332	31411087	31411151	31410991	31396992
31409396	31410995	31411338	31411151	31411179	31410995	31396999
31409513	31411087	31411341	31411179	31411188	31411087	31397013
31409781	31411151	31411357	31411188	31411200	31411151	31397035
31409810	31411179	31411364	31411200	31411266	31411179	31397055
31409863	31411188	31411391	31411266	31411332	31411188	31397068
31409865	31411200	31411421	31411332	31411338	31411200	31397071
31409885	31411266	31411527	31411338	31411341	31411266	31397076
31409942	31411332	31411600	31411341	31411357	31411332	31397093
31409971	31411338	31411614	31411357	31411364	31411338	31397118
31410040	31411341	31411626	31411364	31411391	31411341	31397158
31410197	31411357	31411647	31411391	31411421	31411357	31397189
31410198	31411364	31411772	31411421	31411482	31411364	31397208
31410201	31411391	31411843	31411482	31411527	31411391	31397216
31410245	31411421	31411882	31411527	31411600	31411421	31397273
31410309	31411482	31411975	31411600	31411614	31411482	31397312
31410312	31411527	31411996	31411614	31411626	31411527	31397333
31410340	31411600	31412017	31411626	31411647	31411600	31397387
31410450	31411614	31412018	31411647	31411772	31411614	31397443
31410451	31411626	31412030	31411772	31411843	31411626	31397458
31410451	31411647	31412040	31411843	31411882	31411647	31397462
31410480	31411772	31412046	31411882	31411975	31411772	31397493
31410502	31411843	31412063	31411975	31411996	31411843	31397531
31410524	31411882	31412154	31411996	31412017	31411882	31397545
31410558	31411975	31412213	31412017	31412018	31411975	31397556
31410558	31411996	31412224	31412018	31412030	31411996	31397566
31410581	31412017	31412242	31412030	31412040	31412017	31397747
31410610	31412018	31412257	31412040	31412046	31412018	31397759
31410611	31412030	31412314	31412046	31412063	31412030	31397770
31410648	31412040	31412417	31412063	31412154	31412040	31397903
31410709	31412046	31412421	31412154	31412213	31412046	31397910
31410733	31412063	31412499	31412213	31412224	31412063	31397930
31410798	31412154	31412563	31412224	31412242	31412154	31397935
31410863	31412213	31412564	31412242	31412257	31412213	31397942
31410873	31412224	31412596	31412257	31412314	31412224	31397967
31410877	31412242	31412610	31412314	31412417	31412242	31397993
31410937	31412257	31412627	31412417	31412421	31412257	31398005
31410974	31412314	31412645	31412421	31412499	31412314	31398010
31410991	31412417	31412672	31412499	31412563	31412417	31398023
31410995	31412421	31412703	31412563	31412564	31412421	31398087
31411087	31412499	31412752	31412564	31412596	31412499	31398091
31411151	31412563	31412806	31412596	31412610	31412563	31398092
31411179	31412564	31412810	31412610	31412627	31412564	31398192
31411188	31412596	31412824	31412627	31412645	31412596	31398213
31411200	31412610	31412851	31412645	31412672	31412610	31398224
31411266	31412627	31412852	31412672	31412703	31412627	31398245
31411282	31412645	31412931	31412703	31412752	31412645	31398268
31411332	31412672	31412933	31412752	31412806	31412672	31398300
31411338	31412703	31412941	31412806	31412810	31412703	31398342
31411341	31412752	31412955	31412810	31412824	31412752	31398411
31411357	31412806	31412968	31412824	31412851	31412806	31398444
31411364	31412810	31412997	31412851	31412852	31412810	31398518
31411391	31412824	31413010	31412852	31412931	31412824	31398541
31411421	31412851	31413030	31412931	31412933	31412851	31398573
31411432	31412852	31413075	31412933	31412941	31412852	31398663
31411482	31412931	31413077	31412941	31412955	31412931	31398695
31411527	31412933	31413120	31412955	31412968	31412933	31398723
31411595	31412941	31413166	31412968	31412997	31412941	31398729
31411600	31412955	31413173	31412997	31413010	31412955	31398818
31411614	31412968	31413197	31413010	31413030	31412968	31398845
31411626	31412997	31413285	31413030	31413075	31412997	31398919
31411630	31413010	31413353	31413075	31413077	31413010	31398960
31411647	31413030	31413385	31413077	31413120	31413030	31398972
31411772	31413075	31413428	31413120	31413166	31413075	31398979
31411843	31413077	31413438	31413166	31413173	31413077	31399048
31411882	31413120	31413446	31413173	31413197	31413120	31399058
31411975	31413166	31413512	31413197	31413285	31413166	31399065
31411996	31413173	31413544	31413285	31413353	31413173	31399182
31412017	31413197	31413574	31413353	31413385	31413197	31399185
31412018	31413285	31413594	31413385	31413428	31413285	31399192
31412030	31413353	31413630	31413428	31413438	31413353	31399244
31412040	31413385	31413632	31413438	31413446	31413385	31399246
31412046	31413428	31413681	31413446	31413512	31413428	31399275
31412063	31413438	31413709	31413512	31413544	31413438	31399287
31412154	31413446	31413715	31413544	31413574	31413446	31399300
31412213	31413512	31413736	31413574	31413594	31413512	31399312
31412224	31413544	31413742	31413594	31413630	31413544	31399329
31412242	31413574	31413756	31413630	31413632	31413574	31399440
31412257	31413594	31413766	31413632	31413681	31413594	31399541
31412278	31413630	31413775	31413681	31413709	31413630	31399588
31412279	31413632	31413822	31413709	31413715	31413632	31399620
31412314	31413681	31413833	31413715	31413736	31413681	31399627
31412417	31413709	31413834	31413736	31413742	31413709	31399697
31412421	31413715	31413858	31413742	31413756	31413715	31399709
31412499	31413736	31413860	31413756	31413766	31413736	31399710
31412563	31413742	31413897	31413766	31413775	31413742	31399724
31412564	31413756	31413900	31413775	31413803	31413756	31399777
31412596	31413775	31413911	31413803	31413822	31413766	31399816
31412610	31413803	31413945	31413822	31413833	31413775	31399859
31412627	31413822	31413956	31413833	31413834	31413803	31399917
31412645	31413834	31413958	31413834	31413858	31413822	31399927
31412672	31413858	31413963	31413858	31413860	31413833	31399930
31412703	31413860	31414031	31413860	31413897	31413834	31399938
31412752	31413897	31414037	31413897	31413900	31413858	31399965
31412806	31413900	31414091	31413900	31413911	31413860	31399973
31412810	31413945	31414238	31413911	31413945	31413897	31399974
31412824	31413956	31414250	31413945	31413956	31413900	31399989
31412851	31413958	31414291	31413956	31413958	31413911	31399998
31412852	31413963	31414356	31413958	31413963	31413945	31400006
31412931	31414031	31414359	31413963	31414031	31413956	31400009
31412933	31414037	31414370	31414031	31414037	31413958	31400014
31412941	31414091	31414372	31414037	31414091	31413963	31400022
31412955	31414238	31414420	31414091	31414238	31414031	31400040
31412968	31414250	31414511	31414238	31414250	31414037	31400041
31412997	31414291	31414565	31414250	31414291	31414091	31400043
31413010	31414356	31414606	31414291	31414356	31414238	31400044
31413030	31414359	31414616	31414356	31414359	31414250	31400056
31413075	31414370	31414629	31414359	31414370	31414291	31400058
31413077	31414372	31414632	31414370	31414372	31414356	31400061
31413120	31414420	31414665	31414372	31414420	31414359	31400086
31413166	31414511	31414682	31414420	31414511	31414370	31400088
31413173	31414565	31414718	31414511	31414565	31414372	31400093
31413197	31414606	31414727	31414565	31414606	31414420	31400094
31413285	31414616	31414758	31414606	31414616	31414511	31400097
31413353	31414629	31414804	31414616	31414629	31414565	31400105
31413385	31414632	31414808	31414629	31414632	31414606	31400110
31413428	31414682	31414844	31414632	31414665	31414616	31400156
31413438	31414718	31414898	31414665	31414682	31414629	31400159
31413446	31414727	31414912	31414682	31414718	31414632	31400186
31413512	31414758	31414913	31414718	31414727	31414665	31400193
31413544	31414804	31414940	31414727	31414758	31414682	31400196
31413574	31414808	31414993	31414758	31414804	31414718	31400212
31413594	31414844	31415054	31414804	31414808	31414727	31400227
31413630	31414898	31415105	31414808	31414844	31414758	31400228
31413632	31414912	31415116	31414844	31414898	31414804	31400284
31413681	31414913	31415133	31414898	31414912	31414808	31400323
31413709	31414940	31415134	31414912	31414913	31414844	31400343
31413715	31414993	31415155	31414913	31414940	31414898	31400348
31413736	31415054	31415161	31414940	31414993	31414912	31400377
31413742	31415105	31415165	31414993	31415054	31414913	31400435
31413756	31415116	31415187	31415054	31415105	31414940	31400565
31413775	31415133	31415217	31415105	31415116	31414993	31400590
31413803	31415134	31415259	31415116	31415133	31415054	31400592
31413822	31415155	31415294	31415133	31415134	31415105	31400593
31413834	31415161	31415306	31415134	31415155	31415116	31400608
31413858	31415165	31415325	31415155	31415161	31415133	31400614
31413860	31415187	31415410	31415161	31415165	31415134	31400661
31413897	31415217	31415462	31415165	31415187	31415155	31400674
31413900	31415259	31415527	31415187	31415217	31415161	31400680
31413945	31415294	31415593	31415217	31415259	31415165	31400731
31413956	31415306	31415612	31415259	31415294	31415187	31400761
31413958	31415325	31415614	31415294	31415306	31415217	31400763
31413963	31415410	31415764	31415306	31415325	31415259	31400811
31414031	31415462	31415765	31415325	31415410	31415294	31400855
31414037	31415527	31415816	31415410	31415462	31415306	31400895
31414091	31415593	31415836	31415462	31415527	31415325	31400925
31414238	31415612	31415909	31415527	31415593	31415410	31400959
31414250	31415614	31415972	31415593	31415612	31415462	31400961
31414291	31415764	31415974	31415612	31415614	31415527	31400976
31414356	31415765	31415977	31415614	31415764	31415593	31401046
31414359	31415816	31416071	31415764	31415765	31415612	31401142
31414370	31415836	31416173	31415765	31415816	31415614	31401176
31414372	31415909	31416183	31415816	31415836	31415764	31401187
31414420	31415972	31416202	31415836	31415909	31415765	31401189
31414430	31415974	31416203	31415909	31415972	31415816	31401254
31414511	31415977	31416370	31415972	31415974	31415836	31401255
31414565	31416071	31416398	31415974	31415977	31415909	31401283
31414606	31416173	31416401	31415977	31416071	31415972	31401301
31414616	31416183	31416445	31416071	31416173	31415974	31401358
31414629	31416202	31416448	31416173	31416183	31415977	31401374
31414632	31416203	31416502	31416183	31416202	31416071	31401408
31414682	31416370	31416554	31416202	31416203	31416173	31401426
31414718	31416398	31416560	31416203	31416370	31416183	31401501
31414727	31416401	31416579	31416370	31416398	31416202	31401510
31414758	31416445	31416654	31416398	31416401	31416203	31401583
31414804	31416448	31416702	31416401	31416445	31416370	31401647
31414808	31416502	31416774	31416445	31416448	31416398	31401660
31414844	31416554	31416801	31416448	31416502	31416401	31401679
31414898	31416560	31417015	31416502	31416554	31416445	31401693
31414912	31416579	31417112	31416554	31416560	31416448	31401721
31414913	31416654	31417708	31416560	31416579	31416502	31401845
31414940	31416702	31417732	31416579	31416654	31416554	31401850
31414993	31416774	31417749	31416654	31416702	31416560	31401885
31415054	31416801	31417852	31416702	31416774	31416579	31401902
31415105	31417015	31418066	31416774	31416801	31416654	31401925
31415116	31417112	31418158	31416801	31417015	31416702	31401941
31415133	31417708	31418186	31417015	31417112	31416774	31401942
31415134	31417732	31418223	31417112	31417708	31416801	31401947
31415155	31417749	31418242	31417708	31417732	31417015	31401980
31415161	31417852	31418316	31417732	31417749	31417112	31401981
31415165	31418066	31418317	31417749	31417852	31417708	31401995
31415187	31418158	31418354	31417852	31418066	31417732	31401999
31415217	31418186	31418556	31418066	31418158	31417749	31402016
31415259	31418223	31418741	31418158	31418186	31417852	31402018
31415294	31418242	31418786	31418186	31418223	31418066	31402059
31415306	31418316	31418822	31418223	31418242	31418158	31402067
31415325	31418317	31418881	31418242	31418316	31418186	31402111
31415410	31418354	31419088	31418316	31418317	31418223	31402224
31415429	31418375	31419110	31418317	31418354	31418242	31402230
31415462	31418556	31419324	31418354	31418385	31418316	31402250
31415527	31418741	31419380	31418375	31418556	31418317	31402287
31415593	31418786	31419447	31418556	31418741	31418354	31402299
31415612	31418822	31419462	31418741	31418786	31418375	31402357
31415614	31418881	31419511	31418786	31418822	31418385	31402370
31415764	31419088	31419596	31418822	31418881	31418556	31402409
31415765	31419110	31419671	31418881	31419088	31418741	31402497
31415816	31419324	31419738	31419088	31419110	31418786	31402552
31415836	31419380	31419780	31419110	31419324	31418822	31402590
31415909	31419447	31419822	31419324	31419380	31418881	31402636
31415972	31419462	31419890	31419380	31419447	31419088	31402646
31415974	31419511	31419948	31419447	31419462	31419110	31402665
31415977	31419596	31420033	31419462	31419511	31419324	31402751
31416047	31419671	31420094	31419511	31419596	31419380	31402872
31416071	31419738	31420098	31419596	31419671	31419447	31402873
31416173	31419780	31420135	31419671	31419738	31419462	31402877
31416183	31419822	31420142	31419738	31419780	31419511	31402886
31416202	31419890	31420190	31419780	31419822	31419596	31402907
31416203	31419948	31420276	31419822	31419890	31419671	31402937
31416262	31420033	31420286	31419890	31419948	31419738	31402945
31416370	31420094	31420332	31419948	31420033	31419780	31402959
31416398	31420098	31420398	31420033	31420094	31419822	31402970
31416401	31420135	31420437	31420094	31420098	31419890	31403009
31416441	31420142	31420453	31420098	31420135	31419948	31403081
31416445	31420190	31420500	31420135	31420142	31420033	31403117
31416448	31420276	31420529	31420142	31420190	31420094	31403179
31416502	31420286	31420609	31420190	31420276	31420098	31403182
31416532	31420332	31420672	31420276	31420286	31420135	31403185
31416554	31420398	31420745	31420286	31420332	31420142	31403186
31416560	31420437	31420749	31420332	31420398	31420190	31403207
31416579	31420453	31420778	31420398	31420437	31420276	31403223
31416654	31420500	31420818	31420437	31420453	31420286	31403228
31416702	31420529	31420824	31420453	31420500	31420332	31403231
31416774	31420609	31420908	31420500	31420529	31420398	31403234
31416801	31420672	31421098	31420529	31420609	31420437	31403256
31417015	31420745	31421236	31420609	31420672	31420453	31403276
31417112	31420749	31421280	31420672	31420745	31420500	31403278
31417422	31420778	31421289	31420745	31420749	31420529	31403294
31417708	31420818	31421290	31420749	31420778	31420609	31403303
31417732	31420824	31421344	31420778	31420818	31420672	31403310
31417749	31420908	31421431	31420818	31420824	31420745	31403324
31417852	31421098	31421743	31420824	31420908	31420749	31403392
31418066	31421236	31421766	31420908	31421098	31420778	31403421
31418158	31421280	31421816	31421098	31421236	31420818	31403488
31418186	31421289	31421840	31421236	31421280	31420824	31403553
31418223	31421290	31421963	31421280	31421289	31420908	31403565
31418242	31421344	31421991	31421289	31421290	31421098	31403578
31418316	31421431	31422007	31421290	31421344	31421236	31403591
31418317	31421568	31422032	31421344	31421431	31421280	31403620
31418354	31421743	31422062	31421431	31421568	31421289	31403626
31418375	31421766	31422126	31421568	31421743	31421290	31403653
31418458	31421816	31422145	31421743	31421766	31421344	31403667
31418556	31421840	31422146	31421766	31421816	31421431	31403676
31418741	31421963	31422188	31421816	31421840	31421568	31403734
31418786	31421991	31422191	31421840	31421963	31421743	31403739
31418822	31422007	31422278	31421963	31421991	31421766	31403744
31418881	31422032	31422321	31421991	31422007	31421816	31403800
31419088	31422062	31422362	31422007	31422032	31421840	31403810
31419110	31422126	31422414	31422032	31422062	31421963	31403854
31419324	31422145	31422426	31422062	31422126	31421991	31403932
31419380	31422146	31422438	31422126	31422145	31422007	31403936
31419447	31422188	31422462	31422145	31422146	31422032	31403998
31419462	31422191	31422489	31422146	31422188	31422062	31404005
31419511	31422278	31422584	31422188	31422191	31422126	31404092
31419596	31422321	31422588	31422191	31422278	31422145	31404109
31419671	31422362	31422588	31422278	31422321	31422146	31404174
31419738	31422426	31422600	31422321	31422362	31422188	31404202
31419780	31422438	31422633	31422362	31422414	31422191	31404236
31419822	31422462	31422649	31422414	31422426	31422278	31404334
31419890	31422489	31422664	31422426	31422438	31422321	31404337
31419926	31422584	31422729	31422438	31422462	31422362	31404360
31419929	31422588	31422781	31422462	31422489	31422414	31404384
31419948	31422588	31422789	31422489	31422584	31422426	31404521
31420033	31422600	31422833	31422584	31422588	31422438	31404532
31420094	31422633	31422840	31422588	31422588	31422462	31404578
31420098	31422649	31422844	31422600	31422600	31422489	31404595
31420135	31422664	31422860	31422633	31422633	31422584	31404617
31420142	31422729	31423002	31422649	31422649	31422588	31404627
31420190	31422781	31423097	31422664	31422664	31422600	31404660
31420276	31422789	31423194	31422729	31422729	31422633	31404697
31420286	31422833	31423315	31422781	31422781	31422649	31404701
31420332	31422840	31423339	31422789	31422789	31422664	31404777
31420398	31422844	31423480	31422833	31422833	31422729	31404785
31420437	31422860	31423485	31422840	31422840	31422781	31404792
31420453	31423002	31423612	31422844	31422844	31422789	31404810
31420500	31423194	31423624	31422860	31422860	31422833	31404833
31420529	31423315	31423814	31423002	31423002	31422840	31404858
31420609	31423339	31423822	31423097	31423097	31422844	31404865
31420672	31423480	31423841	31423194	31423194	31422860	31404887
31420745	31423485	31423890	31423315	31423315	31423002	31404908
31420749	31423612	31423980	31423339	31423339	31423097	31404923
31420778	31423624	31423985	31423480	31423480	31423194	31404941
31420818	31423814	31424133	31423485	31423485	31423315	31404985
31420824	31423822	31424157	31423612	31423612	31423339	31405127
31420908	31423841	31424270	31423624	31423624	31423480	31405179
31421098	31423890	31424281	31423814	31423814	31423485	31405195
31421181	31423980	31424304	31423822	31423822	31423612	31405198
31421236	31423985	31424341	31423841	31423841	31423624	31405228
31421280	31424157	31424411	31423890	31423890	31423814	31405241
31421289	31424270	31424531	31423980	31423980	31423822	31405397
31421290	31424281	31424551	31423985	31423985	31423841	31405437
31421344	31424304	31424563	31424133	31424133	31423890	31405440
31421431	31424341	31424707	31424157	31424157	31423980	31405483
31421568	31424411	31424709	31424270	31424270	31423985	31405503
31421743	31424531	31424830	31424281	31424281	31424133	31405562
31421766	31424551	31424962	31424304	31424304	31424157	31405668
31421816	31424563	31425013	31424341	31424341	31424270	31405766
31421840	31424707	31425028	31424411	31424411	31424281	31405770
31421963	31424709	31425029	31424531	31424531	31424304	31405773
31421991	31424830	31425129	31424551	31424551	31424341	31405861
31422007	31424962	31425237	31424563	31424563	31424411	31405902
31422032	31425013	31425239	31424707	31424707	31424531	31405912
31422062	31425028	31425276	31424709	31424709	31424551	31405931
31422126	31425029	31425281	31424830	31424830	31424563	31405937
31422145	31425129	31425297	31424962	31424962	31424707	31405941
31422146	31425237		31425013	31425013	31424709	31405980
31422188	31425239		31425028	31425028	31424830	31406024
31422191	31425276		31425029	31425029	31424962	31406033
31422278	31425281		31425129	31425129	31425013	31406058
31422321	31425297		31425237	31425237	31425028	31406086
31422362			31425239	31425239	31425029	31406096
31422426			31425276	31425276	31425129	31406168
31422438			31425281	31425281	31425237	31406180
31422462			31425297	31425297	31425239	31406208
31422489					31425276	31406209
31422584					31425281	31406213
31422588					31425297	31406241
31422588						31406272
31422600						31406295
31422633						31406299
31422649						31406304
31422664						31406305
31422729						31406330
31422781						31406333
31422789						31406340
31422833						31406407
31422840						31406408
31422844						31406485
31422860						31406547
31423002						31406570
31423194						31406725
31423315						31406744
31423339						31406802
31423480						31406821
31423485						31406894
31423578						31406895
31423612						31406904
31423624						31406905
31423814						31406974
31423822						31406982
31423841						31407023
31423890						31407035
31423980						31407045
31423985						31407055
31424157						31407056
31424270						31407095
31424281						31407110
31424304						31407140
31424341						31407146
31424411						31407234
31424531						31407313
31424551						31407363
31424563						31407365
31424707						31407403
31424709						31407417
31424830						31407424
31424962						31407450
31425013						31407463
31425028						31407474
31425029						31407527
31425111						31407543
31425129						31407552
31425237						31407567
31425239						31407571
31425276						31407622
31425281						31407666
31425297						31407685
						31407705
						31407716
						31407737
						31407752
						31407948
						31407957
						31408013
						31408030
						31408140
						31408141
						31408152
						31408178
						31408212
						31408271
						31408274
						31408288
						31408300
						31408352
						31408359
						31408393
						31408421
						31408429
						31408458
						31408459
						31408470
						31408489
						31408506
						31408547
						31408568
						31408573
						31408581
						31408625
						31408627
						31408636
						31408645
						31408660
						31408663
						31408686
						31408711
						31408715
						31408722
						31408741
						31408768
						31408787
						31408794
						31408800
						31408801
						31408805
						31408827
						31408843
						31408874
						31408900
						31408930
						31408965
						31408974
						31408986
						31409006
						31409021
						31409081
						31409151
						31409183
						31409212
						31409232
						31409244
						31409268
						31409270
						31409309
						31409323
						31409362
						31409398
						31409411
						31409433
						31409554
						31409578
						31409585
						31409711
						31409718
						31409723
						31409735
						31409752
						31409781
						31409799
						31409800
						31409810
						31409863
						31409865
						31409885
						31409906
						31409916
						31409942
						31409957
						31409970
						31409977
						31409993
						31409996
						31409998
						31409999
						31410016
						31410040
						31410074
						31410110
						31410137
						31410197
						31410198
						31410201
						31410208
						31410245
						31410309
						31410312
						31410320
						31410340
						31410348
						31410417
						31410434
						31410438
						31410451
						31410455
						31410480
						31410490
						31410502
						31410524
						31410552
						31410558
						31410581
						31410610
						31410611
						31410618
						31410648
						31410709
						31410733
						31410798
						31410824
						31410863
						31410865
						31410873
						31410877
						31410904
						31410918
						31410935
						31410937
						31410974
						31410991
						31410995
						31410996
						31411087
						31411116
						31411151
						31411155
						31411179
						31411185
						31411188
						31411200
						31411239
						31411266
						31411332
						31411338
						31411341
						31411342
						31411357
						31411364
						31411365
						31411391
						31411421
						31411464
						31411482
						31411527
						31411581
						31411600
						31411614
						31411626
						31411647
						31411659
						31411667
						31411704
						31411770
						31411772
						31411843
						31411882
						31411910
						31411975
						31411996
						31412017
						31412018
						31412025
						31412030
						31412040
						31412046
						31412063
						31412064
						31412078
						31412091
						31412143
						31412153
						31412154
						31412170
						31412213
						31412224
						31412242
						31412257
						31412272
						31412273
						31412314
						31412380
						31412383
						31412417
						31412421
						31412499
						31412501
						31412506
						31412513
						31412520
						31412563
						31412564
						31412596
						31412605
						31412610
						31412627
						31412645
						31412672
						31412690
						31412703
						31412706
						31412752
						31412765
						31412794
						31412806
						31412810
						31412824
						31412851
						31412852
						31412892
						31412931
						31412933
						31412941
						31412954
						31412955
						31412968
						31412997
						31413010
						31413030
						31413071
						31413075
						31413077
						31413120
						31413128
						31413166
						31413170
						31413173
						31413197
						31413202
						31413285
						31413306
						31413318
						31413343
						31413353
						31413385
						31413392
						31413428
						31413438
						31413446
						31413467
						31413483
						31413501
						31413512
						31413544
						31413567
						31413574
						31413594
						31413630
						31413632
						31413644
						31413681
						31413709
						31413715
						31413736
						31413742
						31413755
						31413756
						31413766
						31413775
						31413803
						31413822
						31413833
						31413834
						31413858
						31413860
						31413892
						31413897
						31413900
						31413910
						31413911
						31413945
						31413956
						31413958
						31413963
						31414002
						31414030
						31414031
						31414037
						31414091
						31414104
						31414238
						31414243
						31414250
						31414288
						31414291
						31414326
						31414352
						31414356
						31414359
						31414370
						31414372
						31414420
						31414469
						31414488
						31414511
						31414527
						31414565
						31414606
						31414616
						31414629
						31414632
						31414665
						31414682
						31414718
						31414727
						31414743
						31414758
						31414804
						31414808
						31414844
						31414850
						31414898
						31414912
						31414913
						31414915
						31414940
						31414965
						31414970
						31414993
						31415054
						31415105
						31415116
						31415133
						31415134
						31415139
						31415155
						31415161
						31415165
						31415187
						31415210
						31415217
						31415250
						31415259
						31415294
						31415306
						31415325
						31415327
						31415331
						31415342
						31415350
						31415353
						31415354
						31415356
						31415410
						31415434
						31415462
						31415527
						31415533
						31415593
						31415612
						31415614
						31415681
						31415747
						31415754
						31415764
						31415765
						31415813
						31415816
						31415836
						31415909
						31415915
						31415918
						31415950
						31415951
						31415972
						31415974
						31415977
						31416054
						31416058
						31416071
						31416141
						31416144
						31416149
						31416172
						31416173
						31416183
						31416202
						31416203
						31416245
						31416276
						31416329
						31416370
						31416380
						31416398
						31416401
						31416442
						31416444
						31416445
						31416447
						31416448
						31416467
						31416482
						31416502
						31416540
						31416554
						31416560
						31416579
						31416654
						31416702
						31416749
						31416774
						31416801
						31416802
						31416877
						31416913
						31416987
						31417015
						31417112
						31417192
						31417214
						31417280
						31417353
						31417354
						31417366
						31417419
						31417427
						31417436
						31417458
						31417506
						31417628
						31417670
						31417708
						31417732
						31417749
						31417770
						31417835
						31417838
						31417852
						31417866
						31417924
						31417934
						31417936
						31417943
						31417960
						31417972
						31417975
						31418005
						31418066
						31418108
						31418158
						31418185
						31418186
						31418223
						31418242
						31418292
						31418316
						31418317
						31418346
						31418354
						31418385
						31418519
						31418536
						31418537
						31418551
						31418556
						31418580
						31418663
						31418741
						31418786
						31418798
						31418822
						31418881
						31419053
						31419088
						31419110
						31419169
						31419184
						31419229
						31419283
						31419284
						31419324
						31419378
						31419380
						31419412
						31419432
						31419447
						31419462
						31419488
						31419511
						31419513
						31419596
						31419671
						31419690
						31419738
						31419780
						31419794
						31419821
						31419822
						31419890
						31419896
						31419945
						31419948
						31420009
						31420016
						31420033
						31420094
						31420098
						31420104
						31420135
						31420142
						31420180
						31420190
						31420276
						31420284
						31420286
						31420296
						31420332
						31420371
						31420398
						31420437
						31420453
						31420484
						31420500
						31420529
						31420543
						31420545
						31420609
						31420640
						31420672
						31420745
						31420746
						31420749
						31420778
						31420818
						31420824
						31420836
						31420871
						31420884
						31420908
						31420943
						31421036
						31421052
						31421098
						31421174
						31421236
						31421237
						31421257
						31421280
						31421285
						31421289
						31421290
						31421327
						31421328
						31421344
						31421403
						31421431
						31421553
						31421568
						31421599
						31421657
						31421691
						31421710
						31421731
						31421743
						31421766
						31421816
						31421818
						31421840
						31421933
						31421963
						31421991
						31422007
						31422032
						31422062
						31422114
						31422126
						31422145
						31422146
						31422161
						31422188
						31422191
						31422205
						31422278
						31422321
						31422362
						31422414
						31422426
						31422438
						31422462
						31422489
						31422560
						31422573
						31422584
						31422588
						31422588
						31422600
						31422623
						31422633
						31422649
						31422664
						31422729
						31422742
						31422781
						31422789
						31422798
						31422804
						31422828
						31422833
						31422840
						31422844
						31422860
						31422885
						31422937
						31422974
						31422994
						31423002
						31423038
						31423058
						31423059
						31423061
						31423097
						31423181
						31423194
						31423195
						31423213
						31423263
						31423315
						31423317
						31423339
						31423398
						31423423
						31423480
						31423485
						31423612
						31423624
						31423673
						31423684
						31423750
						31423754
						31423807
						31423814
						31423822
						31423841
						31423890
						31423894
						31423980
						31423985
						31424004
						31424094
						31424133
						31424146
						31424157
						31424234
						31424270
						31424278
						31424281
						31424288
						31424304
						31424341
						31424384
						31424387
						31424411
						31424423
						31424427
						31424528
						31424531
						31424546
						31424551
						31424563
						31424571
						31424591
						31424707
						31424709
						31424830
						31424962
						31424989
						31425013
						31425028
						31425029
						31425121
						31425129
						31425208
						31425214
						31425216
						31425217
						31425237
						31425239
						31425266
						31425276
						31425281
						31425297

## Sheet: MICB
# hg38 chr6 positions used by each model I-VII
I	II	III	IV	V	VI	VII
31484313	31484313	31484313	31484313	31484313	31484313	31484313
31484326	31484326	31484326	31484326	31484326	31484326	31484326
31484357	31484357	31484357	31484357	31484357	31484357	31484352
31484387	31484387	31484387	31484387	31484387	31484387	31484357
31484436	31484436	31484436	31484436	31484436	31484436	31484387
31484490	31484490	31484490	31484490	31484490	31484490	31484436
31484494	31484494	31484494	31484494	31484494	31484494	31484490
31484515	31484515	31484515	31484515	31484515	31484515	31484494
31484632	31484632	31484632	31484632	31484632	31484632	31484515
31484655	31484655	31484638	31484638	31484638	31484638	31484552
31484666	31484666	31484655	31484655	31484655	31484655	31484570
31484698	31484698	31484666	31484666	31484666	31484666	31484632
31484742	31484742	31484698	31484698	31484698	31484698	31484634
31484767	31484767	31484742	31484742	31484742	31484742	31484636
31484825	31484825	31484767	31484767	31484767	31484767	31484638
31484870	31484870	31484825	31484825	31484825	31484825	31484655
31484896	31484896	31484870	31484870	31484870	31484870	31484666
31484938	31484938	31484896	31484896	31484896	31484896	31484698
31484939	31484939	31484938	31484938	31484938	31484938	31484742
31484956	31484956	31484939	31484939	31484939	31484939	31484748
31485073	31485073	31484956	31484956	31484956	31484956	31484767
31485182	31485182	31485073	31485073	31485073	31485073	31484807
31485208	31485208	31485182	31485182	31485182	31485182	31484825
31485252	31485252	31485208	31485208	31485208	31485208	31484870
31485276	31485276	31485252	31485252	31485252	31485252	31484896
31485293	31485293	31485276	31485276	31485276	31485276	31484938
31485459	31485459	31485293	31485293	31485293	31485293	31484939
31485513	31485513	31485513	31485459	31485459	31485459	31484956
31485516	31485584	31485697	31485513	31485513	31485513	31485073
31485584	31485770	31485770	31485584	31485584	31485584	31485153
31485770	31485841	31485841	31485697	31485620	31485620	31485182
31485800	31485863	31485863	31485770	31485697	31485697	31485208
31485841	31485934	31485934	31485841	31485770	31485770	31485252
31485863	31485940	31485940	31485863	31485841	31485841	31485265
31485921	31485986	31485986	31485934	31485863	31485863	31485276
31485934	31485987	31485987	31485940	31485934	31485934	31485293
31485940	31486004	31486004	31485986	31485940	31485940	31485336
31485986	31486022	31486022	31485987	31485986	31485986	31485366
31485987	31486099	31486099	31486004	31485987	31485987	31485401
31486004	31486112	31486112	31486022	31486004	31486004	31485407
31486022	31486195	31486195	31486099	31486022	31486022	31485412
31486099	31487195	31487195	31486112	31486099	31486099	31485451
31486112	31487417	31487417	31486195	31486112	31486112	31485459
31486195	31487588	31487588	31487195	31486195	31486195	31485512
31487067	31487748	31487748	31487417	31487195	31487195	31485513
31487195	31487876	31487876	31487588	31487417	31487417	31485515
31487417	31487898	31487898	31487748	31487588	31487588	31485584
31487588	31488057	31488057	31487876	31487748	31487748	31485600
31487590	31488057	31488158	31487898	31487876	31487876	31485620
31487620	31488158	31488445	31488057	31487898	31487898	31485671
31487748	31488445	31488453	31488158	31488057	31488057	31485697
31487788	31488453	31488483	31488445	31488158	31488158	31485700
31487876	31488483	31488485	31488453	31488445	31488445	31485751
31487898	31488485	31488568	31488483	31488453	31488453	31485770
31488057	31488568	31488621	31488485	31488483	31488483	31485777
31488057	31488621	31488638	31488568	31488485	31488485	31485802
31488158	31488638	31488668	31488621	31488568	31488568	31485841
31488286	31488668	31488710	31488638	31488621	31488621	31485863
31488445	31488710	31488713	31488668	31488638	31488638	31485870
31488453	31488713	31488779	31488710	31488668	31488668	31485884
31488483	31488779	31488790	31488713	31488710	31488710	31485912
31488485	31488790	31488810	31488779	31488713	31488713	31485927
31488514	31488810	31488992	31488790	31488779	31488779	31485928
31488518	31488992	31489063	31488810	31488790	31488790	31485934
31488568	31489063	31489160	31488992	31488810	31488810	31485940
31488595	31489160	31489181	31489063	31488992	31488992	31485986
31488621	31489181	31489248	31489160	31489063	31489063	31485987
31488638	31489248	31489256	31489181	31489160	31489160	31485992
31488668	31489256	31489272	31489248	31489181	31489181	31486004
31488710	31489272	31489302	31489256	31489248	31489248	31486022
31488713	31489401	31489401	31489272	31489256	31489256	31486093
31488778	31489681	31489681	31489302	31489272	31489272	31486099
31488779	31489707	31489707	31489401	31489302	31489302	31486107
31488790	31489879	31489879	31489681	31489401	31489401	31486112
31488810	31489965	31489965	31489707	31489681	31489681	31486150
31488992	31490002	31490002	31489879	31489707	31489707	31486195
31489063	31490182	31490182	31489965	31489879	31489879	31486203
31489160	31490215	31490215	31490002	31489965	31489965	31486325
31489181	31490264	31490264	31490182	31490002	31490002	31486327
31489182	31490380	31490380	31490215	31490182	31490182	31486365
31489191	31490428	31490428	31490264	31490215	31490215	31486400
31489248	31490516	31490516	31490380	31490264	31490264	31486401
31489256	31490666	31490666	31490428	31490380	31490380	31486406
31489272	31490683	31490683	31490516	31490428	31490428	31486553
31489401	31490706	31490706	31490666	31490516	31490516	31486585
31489681	31490731	31490731	31490683	31490666	31490666	31486617
31489707	31490737	31490737	31490706	31490683	31490683	31486629
31489879	31490777	31490747	31490731	31490706	31490706	31486642
31489965	31490849	31490777	31490737	31490731	31490731	31486749
31490002	31490855	31490849	31490747	31490737	31490737	31487032
31490182	31490857	31490855	31490777	31490747	31490747	31487052
31490215	31490975	31490857	31490849	31490777	31490777	31487059
31490264	31491050	31490975	31490855	31490849	31490849	31487100
31490281	31491159	31491050	31490857	31490855	31490855	31487107
31490380	31491177	31491159	31490975	31490857	31490857	31487195
31490428	31491216	31491177	31491050	31490975	31490975	31487364
31490516	31491247	31491216	31491159	31491050	31491050	31487376
31490666	31491352	31491247	31491177	31491159	31491159	31487382
31490683	31491441	31491441	31491216	31491177	31491177	31487417
31490706	31491446	31491446	31491247	31491216	31491216	31487421
31490731	31491477	31491477	31491352	31491247	31491247	31487430
31490737	31491494	31491494	31491441	31491441	31491352	31487472
31490777	31491511	31491511	31491446	31491446	31491441	31487480
31490849	31491536	31491536	31491477	31491477	31491446	31487509
31490855	31491565	31491565	31491494	31491494	31491477	31487530
31490857	31491582	31491582	31491511	31491511	31491494	31487558
31490975	31491859	31491859	31491536	31491536	31491511	31487588
31491050	31491920	31491920	31491565	31491565	31491536	31487602
31491159	31491965	31491965	31491582	31491582	31491565	31487626
31491177	31491991	31491991	31491859	31491859	31491582	31487683
31491205	31492054	31492054	31491920	31491920	31491859	31487698
31491216	31492070	31492070	31491965	31491965	31491920	31487741
31491247	31492140	31492140	31491991	31491991	31491965	31487748
31491300	31492195	31492195	31492054	31492054	31491991	31487762
31491302	31492206	31492206	31492070	31492070	31492054	31487787
31491340	31492279	31492279	31492140	31492140	31492070	31487846
31491352	31492366	31492366	31492195	31492195	31492140	31487876
31491441	31492387	31492387	31492206	31492206	31492195	31487894
31491446	31492408	31492408	31492279	31492279	31492206	31487898
31491477	31492443	31492443	31492366	31492366	31492279	31487936
31491494	31492507	31492507	31492387	31492387	31492366	31487966
31491511	31492523	31492523	31492408	31492408	31492387	31487981
31491536	31492674	31492674	31492443	31492443	31492408	31488030
31491565	31492741	31492741	31492507	31492507	31492443	31488057
31491582	31493002	31492909	31492523	31492523	31492507	31488066
31491859	31493139	31493002	31492674	31492674	31492523	31488091
31491920	31493166	31493139	31492741	31492741	31492674	31488093
31491965	31493266	31493166	31492909	31492909	31492741	31488099
31491991	31493276	31493266	31493002	31493002	31492909	31488127
31492054	31493312	31493276	31493139	31493139	31493002	31488158
31492070	31493355	31493312	31493166	31493166	31493139	31488175
31492140	31493374	31493355	31493266	31493266	31493166	31488217
31492195	31493529	31493374	31493276	31493276	31493266	31488220
31492206	31493595	31493595	31493312	31493312	31493276	31488297
31492279	31493715	31493715	31493355	31493355	31493312	31488315
31492361	31493732	31493732	31493374	31493374	31493355	31488327
31492366	31493781	31493781	31493529	31493595	31493374	31488331
31492387	31493831	31493831	31493595	31493665	31493529	31488333
31492408	31493836	31493836	31493715	31493715	31493595	31488384
31492443	31493890	31493890	31493732	31493732	31493665	31488387
31492507	31493934	31493934	31493781	31493781	31493715	31488403
31492523	31493938	31493938	31493831	31493831	31493732	31488445
31492674	31493994	31493994	31493836	31493836	31493781	31488453
31492741	31494001	31494001	31493890	31493890	31493831	31488483
31493002	31494003	31494003	31493934	31493934	31493836	31488485
31493139	31494018	31494018	31493938	31493938	31493890	31488550
31493166	31494040	31494040	31493994	31493994	31493934	31488553
31493266	31494137	31494137	31494001	31494001	31493938	31488556
31493276	31494148	31494148	31494003	31494003	31493994	31488568
31493312	31494179	31494179	31494018	31494018	31494001	31488585
31493355	31494189	31494189	31494040	31494040	31494003	31488621
31493374	31494202	31494199	31494137	31494137	31494018	31488638
31493529	31494225	31494202	31494148	31494148	31494040	31488668
31493595	31494254	31494208	31494179	31494179	31494137	31488687
31493715	31494258	31494209	31494189	31494189	31494148	31488704
31493732	31494358	31494220	31494199	31494199	31494179	31488710
31493781	31494435	31494222	31494202	31494202	31494189	31488713
31493831	31494468	31494225	31494208	31494208	31494199	31488777
31493836	31494471	31494254	31494209	31494209	31494202	31488779
31493890	31494544	31494258	31494220	31494220	31494208	31488790
31493934	31494547	31494358	31494222	31494222	31494209	31488802
31493938	31494689	31494435	31494225	31494225	31494220	31488810
31493994	31494784	31494468	31494254	31494254	31494222	31488891
31494001	31494871	31494471	31494258	31494258	31494225	31488902
31494003	31494895	31494544	31494358	31494358	31494254	31488920
31494018	31494964	31494547	31494435	31494435	31494258	31488992
31494040	31495067	31494689	31494468	31494468	31494358	31489031
31494137	31495151	31494784	31494471	31494471	31494435	31489046
31494148	31495154	31494871	31494544	31494544	31494468	31489063
31494179	31495341	31494895	31494547	31494547	31494471	31489066
31494189	31495351	31494964	31494689	31494689	31494544	31489104
31494202	31495393	31495067	31494784	31494784	31494547	31489160
31494225	31495431	31495151	31494871	31494871	31494689	31489176
31494254	31495548	31495154	31494895	31494895	31494784	31489181
31494258	31495556	31495341	31494964	31494964	31494871	31489248
31494358	31495594	31495351	31495067	31495067	31494895	31489256
31494430	31495602	31495393	31495151	31495151	31494964	31489272
31494435	31495603	31495431	31495154	31495154	31495067	31489302
31494468	31495626	31495548	31495341	31495341	31495151	31489401
31494471	31495631	31495556	31495351	31495351	31495154	31489503
31494544	31495714	31495594	31495393	31495393	31495341	31489555
31494547	31495756	31495602	31495431	31495431	31495351	31489556
31494689	31495800	31495603	31495548	31495548	31495393	31489557
31494690	31495814	31495626	31495556	31495556	31495431	31489566
31494690	31495844	31495631	31495594	31495594	31495548	31489567
31494784	31496013	31495714	31495602	31495602	31495556	31489569
31494853	31496055	31495756	31495603	31495603	31495594	31489576
31494871	31496149	31495800	31495626	31495626	31495602	31489585
31494895	31496186	31495814	31495631	31495631	31495603	31489608
31494964	31496205	31495844	31495714	31495714	31495626	31489609
31494972	31496249	31496013	31495756	31495756	31495631	31489629
31494973	31496252	31496055	31495800	31495800	31495714	31489640
31494975	31496273	31496149	31495814	31495814	31495756	31489672
31494977	31496314	31496186	31495844	31495844	31495800	31489673
31495067	31496452	31496205	31496013	31496013	31495814	31489681
31495151	31496512	31496249	31496055	31496055	31495844	31489706
31495154	31496544	31496252	31496149	31496149	31496013	31489707
31495299	31496548	31496273	31496186	31496186	31496055	31489708
31495341	31496588	31496314	31496205	31496205	31496149	31489717
31495351	31496740	31496452	31496249	31496249	31496186	31489822
31495393	31496794	31496512	31496252	31496252	31496205	31489827
31495431	31496962	31496544	31496273	31496273	31496249	31489856
31495548	31497021	31496548	31496314	31496314	31496252	31489868
31495556	31497027	31496588	31496452	31496452	31496273	31489872
31495594	31497041	31496740	31496512	31496512	31496314	31489879
31495602	31497125	31496794	31496544	31496544	31496452	31489922
31495603	31497141	31496962	31496548	31496548	31496512	31489938
31495626	31497153	31497021	31496588	31496588	31496544	31489965
31495631	31497155	31497027	31496740	31496740	31496548	31490002
31495661	31497157	31497041	31496794	31496794	31496588	31490030
31495661	31497178	31497125	31496962	31496962	31496740	31490097
31495714	31497215	31497141	31497021	31497021	31496794	31490108
31495756	31497253	31497153	31497027	31497027	31496962	31490109
31495800	31497270	31497155	31497041	31497041	31497021	31490160
31495814	31497326	31497157	31497125	31497125	31497027	31490162
31495844	31497713	31497178	31497141	31497141	31497041	31490182
31496013	31497781	31497215	31497153	31497153	31497125	31490215
31496055	31497860	31497253	31497155	31497155	31497141	31490264
31496149	31497884	31497270	31497157	31497157	31497153	31490380
31496186	31497887	31497326	31497178	31497178	31497155	31490428
31496205	31497949	31497713	31497215	31497215	31497157	31490516
31496249	31498018	31497781	31497253	31497253	31497178	31490557
31496252	31498027	31497860	31497270	31497270	31497215	31490578
31496273	31498054	31497884	31497326	31497326	31497253	31490622
31496314	31498066	31497887	31497713	31497713	31497270	31490623
31496452	31498069	31497949	31497781	31497781	31497326	31490666
31496512	31498122	31498018	31497860	31497860	31497713	31490683
31496544	31498128	31498027	31497884	31497884	31497781	31490687
31496548	31498138	31498054	31497887	31497887	31497860	31490706
31496588	31498140	31498066	31497949	31497949	31497884	31490731
31496740	31498274	31498069	31498018	31498018	31497887	31490737
31496794	31498278	31498122	31498027	31498027	31497949	31490747
31496962	31498280	31498128	31498054	31498054	31498018	31490777
31497021	31498306	31498138	31498066	31498066	31498027	31490791
31497027	31498745	31498140	31498069	31498069	31498054	31490833
31497041	31498746	31498274	31498122	31498122	31498066	31490843
31497125	31498759	31498278	31498128	31498128	31498069	31490849
31497141	31498770	31498280	31498138	31498138	31498122	31490855
31497153	31498821	31498306	31498140	31498140	31498128	31490856
31497155	31498992	31498745	31498274	31498274	31498138	31490857
31497157	31499083	31498746	31498278	31498278	31498140	31490975
31497178	31499102	31498759	31498280	31498280	31498274	31491006
31497215	31499108	31498770	31498306	31498306	31498278	31491050
31497253	31499121	31498821	31498745	31498745	31498280	31491159
31497270	31499227	31498992	31498746	31498746	31498306	31491177
31497326	31499287	31499083	31498759	31498759	31498745	31491206
31497713	31499334	31499102	31498770	31498770	31498746	31491214
31497781	31499338	31499108	31498821	31498821	31498759	31491216
31497860	31499393	31499121	31498992	31498992	31498770	31491247
31497884	31499410	31499227	31499083	31499083	31498821	31491328
31497887	31499505	31499287	31499102	31499102	31498992	31491417
31497949	31499548	31499334	31499108	31499108	31499083	31491421
31498018	31499588	31499338	31499121	31499121	31499102	31491441
31498027	31499634	31499393	31499227	31499227	31499108	31491446
31498054	31499744	31499410	31499287	31499287	31499121	31491477
31498066	31500215	31499505	31499334	31499334	31499227	31491494
31498069	31500215	31499548	31499338	31499338	31499287	31491511
31498122	31500244	31499588	31499393	31499393	31499334	31491536
31498128	31500247	31499634	31499410	31499410	31499338	31491565
31498138	31500282	31499744	31499505	31499505	31499393	31491575
31498140	31500314	31500215	31499548	31499548	31499410	31491582
31498256	31500322	31500244	31499588	31499588	31499505	31491596
31498274	31500368	31500247	31499634	31499634	31499548	31491684
31498278	31500627	31500282	31499744	31499744	31499588	31491706
31498280	31500640	31500314	31500215	31500215	31499634	31491711
31498306	31500697	31500322	31500244	31500244	31499744	31491859
31498745	31500708	31500368	31500247	31500247	31500215	31491920
31498746	31500769	31500627	31500282	31500282	31500244	31491965
31498759	31500790	31500640	31500314	31500314	31500247	31491991
31498770	31500822	31500697	31500322	31500322	31500282	31492054
31498821	31500845	31500708	31500368	31500368	31500314	31492070
31498992	31500977	31500769	31500627	31500627	31500322	31492084
31499083	31501041	31500790	31500640	31500640	31500368	31492140
31499102	31501082	31500822	31500697	31500697	31500627	31492163
31499108	31501451	31500845	31500708	31500708	31500640	31492195
31499121	31501474	31500909	31500769	31500769	31500697	31492206
31499227	31501546	31500977	31500790	31500790	31500708	31492279
31499287	31501588	31501041	31500822	31500822	31500769	31492295
31499334	31501589	31501082	31500845	31500845	31500790	31492311
31499338	31501624	31501451	31500909	31500909	31500822	31492362
31499393	31501691	31501474	31500977	31500977	31500845	31492366
31499410	31501714	31501546	31501041	31501041	31500909	31492384
31499505	31501814	31501588	31501082	31501082	31500977	31492387
31499548	31501872	31501589	31501451	31501451	31501041	31492408
31499588	31501891	31501624	31501474	31501474	31501082	31492433
31499634	31501904	31501691	31501546	31501546	31501451	31492443
31499744	31501935	31501714	31501588	31501588	31501474	31492507
31499763	31501997	31501814	31501589	31501589	31501546	31492523
31499826	31502156	31501872	31501624	31501624	31501588	31492637
31500215	31502251	31501891	31501691	31501691	31501589	31492674
31500215	31502265	31501904	31501714	31501714	31501624	31492696
31500244	31502494	31501935	31501814	31501814	31501691	31492741
31500247	31502521	31501997	31501872	31501872	31501714	31492909
31500282	31502566	31502156	31501891	31501891	31501814	31493002
31500314	31502575	31502251	31501904	31501904	31501872	31493071
31500322	31502583	31502265	31501935	31501935	31501891	31493093
31500368	31502678	31502494	31501997	31501997	31501904	31493094
31500622	31502768	31502521	31502156	31502156	31501935	31493104
31500622	31502896	31502566	31502251	31502251	31501997	31493139
31500627	31503073	31502575	31502265	31502265	31502156	31493159
31500640	31503098	31502583	31502494	31502494	31502251	31493166
31500697	31503352	31502678	31502521	31502521	31502265	31493266
31500708	31503370	31502768	31502566	31502566	31502494	31493276
31500714	31503428	31502896	31502575	31502575	31502521	31493312
31500769	31503445	31503073	31502583	31502583	31502566	31493355
31500790	31503671	31503098	31502678	31502678	31502575	31493374
31500822	31503677	31503167	31502768	31502768	31502583	31493380
31500845	31503696	31503352	31502896	31502896	31502678	31493383
31500977	31503780	31503370	31503073	31503073	31502768	31493480
31501041	31503813	31503428	31503098	31503098	31502896	31493486
31501082	31504024	31503445	31503167	31503167	31503073	31493514
31501451	31504053	31503671	31503352	31503352	31503098	31493524
31501474	31504372	31503677	31503370	31503370	31503167	31493532
31501546	31504416	31503696	31503428	31503428	31503352	31493595
31501588	31504421	31503780	31503445	31503445	31503370	31493604
31501589	31504531	31503813	31503671	31503671	31503428	31493665
31501624	31504561	31504024	31503677	31503677	31503445	31493715
31501691	31504567	31504053	31503696	31503696	31503671	31493732
31501714	31504568	31504372	31503780	31503780	31503677	31493776
31501814	31504635	31504416	31503813	31503813	31503696	31493781
31501872	31504682	31504421	31504024	31504024	31503780	31493831
31501891	31504943	31504531	31504053	31504053	31503813	31493836
31501904	31504980	31504561	31504372	31504372	31504024	31493890
31501935	31505004	31504567	31504416	31504416	31504053	31493910
31501997	31505015	31504568	31504421	31504421	31504372	31493922
31502156	31505044	31504635	31504531	31504531	31504416	31493934
31502251	31505046	31504682	31504561	31504561	31504421	31493938
31502265	31505085	31504943	31504567	31504567	31504531	31493973
31502371	31505088	31504980	31504568	31504568	31504561	31493982
31502494	31505101	31505004	31504635	31504635	31504567	31493994
31502521	31505213	31505015	31504682	31504682	31504568	31494001
31502566	31505261	31505044	31504943	31504943	31504635	31494003
31502575	31505265	31505046	31504980	31504980	31504682	31494018
31502583	31505293	31505085	31505004	31505004	31504943	31494023
31502678	31505316	31505088	31505015	31505015	31504980	31494040
31502768	31505470	31505101	31505044	31505044	31505004	31494137
31502896	31505509	31505213	31505046	31505046	31505015	31494148
31503073	31505576	31505261	31505085	31505085	31505044	31494155
31503098	31505769	31505265	31505088	31505088	31505046	31494179
31503248	31505784	31505293	31505101	31505101	31505085	31494189
31503352	31505930	31505316	31505213	31505213	31505088	31494199
31503370	31505940	31505470	31505261	31505261	31505101	31494202
31503428	31505953	31505509	31505265	31505265	31505213	31494208
31503445	31505969	31505576	31505293	31505293	31505261	31494209
31503638	31506008	31505769	31505316	31505316	31505265	31494220
31503671	31506067	31505784	31505470	31505470	31505293	31494222
31503677	31506180	31505930	31505509	31505509	31505316	31494225
31503696	31506223	31505940	31505576	31505576	31505470	31494254
31503780	31506394	31505953	31505769	31505769	31505509	31494258
31503813	31506503	31505969	31505784	31505784	31505576	31494288
31504024	31506599	31506067	31505930	31505930	31505769	31494358
31504053	31506672	31506180	31505940	31505940	31505784	31494405
31504372	31506730	31506223	31505953	31505953	31505930	31494435
31504416	31506908	31506503	31505969	31505969	31505940	31494468
31504421	31506911	31506599	31506008	31506008	31505953	31494471
31504531	31507043	31506672	31506067	31506067	31505969	31494484
31504561	31507106	31506730	31506180	31506180	31506008	31494544
31504567	31507107	31506737	31506223	31506223	31506067	31494547
31504568	31507170	31506908	31506394	31506394	31506180	31494581
31504635	31507278	31506911	31506503	31506503	31506223	31494689
31504682	31507279	31507043	31506599	31506599	31506394	31494718
31504943	31507307	31507107	31506672	31506672	31506503	31494730
31504980	31507350	31507170	31506730	31506730	31506599	31494736
31505004	31507568	31507278	31506737	31506737	31506672	31494768
31505015	31507636	31507279	31506908	31506908	31506730	31494784
31505030	31507709	31507307	31506911	31506911	31506737	31494823
31505044	31507718	31507350	31507043	31507043	31506908	31494828
31505046	31507736	31507568	31507106	31507107	31506911	31494847
31505085	31507786	31507636	31507107	31507170	31507043	31494861
31505088	31507842	31507709	31507170	31507278	31507106	31494871
31505101	31507847	31507718	31507278	31507279	31507107	31494895
31505205	31507851	31507736	31507279	31507307	31507170	31494964
31505213	31507878	31507786	31507307	31507350	31507278	31494966
31505261	31507986	31507842	31507350	31507568	31507279	31494970
31505265	31507987	31507847	31507568	31507636	31507307	31494976
31505293	31507997	31507851	31507636	31507709	31507350	31494987
31505316	31508034	31507878	31507709	31507718	31507568	31495006
31505470	31508136	31507986	31507718	31507736	31507636	31495065
31505509	31508317	31507987	31507736	31507786	31507709	31495067
31505576	31508357	31507997	31507786	31507842	31507718	31495121
31505769	31508488	31508034	31507842	31507847	31507736	31495151
31505784	31508520	31508136	31507847	31507851	31507786	31495154
31505930	31508522	31508317	31507851	31507878	31507842	31495155
31505940	31508562	31508357	31507878	31507986	31507847	31495277
31505953	31508563	31508488	31507986	31507987	31507851	31495341
31505969	31508586	31508520	31507987	31507997	31507878	31495351
31506008	31508681	31508522	31507997	31508034	31507986	31495374
31506067	31508713	31508562	31508034	31508136	31507987	31495393
31506180	31508737	31508563	31508136	31508317	31507997	31495418
31506223	31508917	31508586	31508317	31508357	31508034	31495431
31506394	31509016	31508681	31508357	31508488	31508136	31495475
31506503	31509056	31508737	31508488	31508520	31508317	31495519
31506599	31509077	31508917	31508520	31508522	31508357	31495548
31506672	31509165	31509016	31508522	31508562	31508488	31495556
31506730	31509218	31509056	31508562	31508563	31508520	31495594
31506908	31509245	31509077	31508563	31508586	31508522	31495602
31506911	31509270	31509165	31508586	31508681	31508562	31495603
31507043	31509351	31509218	31508681	31508713	31508563	31495606
31507106	31509412	31509245	31508713	31508737	31508586	31495626
31507107	31509524	31509270	31508737	31508917	31508681	31495631
31507170	31509547	31509351	31508917	31509016	31508713	31495698
31507278	31509616	31509407	31509016	31509056	31508737	31495714
31507279	31509658	31509412	31509056	31509077	31508917	31495756
31507307	31509684	31509547	31509077	31509165	31509016	31495790
31507350	31509747	31509616	31509165	31509218	31509056	31495799
31507568	31509754	31509658	31509218	31509245	31509077	31495800
31507636	31509891	31509684	31509245	31509270	31509165	31495814
31507709	31509903	31509747	31509270	31509351	31509218	31495843
31507718	31509904	31509754	31509351	31509407	31509245	31495844
31507736	31509937	31509891	31509407	31509412	31509270	31495903
31507786	31509990	31509904	31509412	31509524	31509351	31495909
31507842	31510070	31509937	31509524	31509547	31509407	31495941
31507847	31510262	31509990	31509547	31509616	31509412	31495976
31507851	31510325	31510325	31509616	31509658	31509524	31496012
31507878	31510491	31510459	31509658	31509684	31509547	31496013
31507986	31510738	31510491	31509684	31509747	31509616	31496055
31507987	31510975	31510738	31509747	31509754	31509658	31496149
31507997	31511174	31510975	31509754	31509891	31509684	31496179
31508034	31511183	31511174	31509891	31509904	31509747	31496186
31508136	31511209	31511177	31509903	31509937	31509754	31496191
31508317	31511349	31511183	31509904	31509990	31509891	31496200
31508357	31511446	31511209	31509937	31510262	31509903	31496205
31508488	31511477	31511349	31509990	31510325	31509904	31496249
31508520	31511656	31511446	31510070	31510459	31509937	31496252
31508522	31511758	31511656	31510262	31510491	31509990	31496273
31508562	31511791	31511758	31510325	31510738	31510070	31496314
31508563	31511868	31511791	31510459	31510975	31510262	31496326
31508586	31512228	31511868	31510491	31511174	31510325	31496371
31508681	31512350	31512228	31510738	31511177	31510459	31496411
31508713	31512356	31512233	31510975	31511183	31510491	31496452
31508737	31512435	31512350	31511174	31511209	31510738	31496512
31508917	31512491	31512356	31511177	31511349	31510975	31496515
31508996	31512621	31512435	31511183	31511446	31511174	31496544
31509016	31512663	31512491	31511209	31511477	31511177	31496548
31509056	31512731	31512621	31511349	31511656	31511183	31496561
31509077	31512734	31512731	31511446	31511758	31511209	31496588
31509165	31512801	31512734	31511477	31511791	31511349	31496607
31509218	31512855	31512801	31511656	31511868	31511446	31496614
31509245	31512891	31512855	31511758	31512228	31511477	31496655
31509270	31512894	31512891	31511791	31512233	31511656	31496662
31509351	31512911	31512894	31511868	31512350	31511758	31496674
31509412	31512962	31512911	31512228	31512356	31511791	31496735
31509524	31512964	31512962	31512233	31512435	31511868	31496740
31509547	31512967	31512964	31512350	31512491	31512228	31496741
31509616	31513038	31512967	31512356	31512621	31512233	31496786
31509658	31513078	31513038	31512435	31512731	31512350	31496794
31509684	31513097	31513097	31512491	31512734	31512356	31496816
31509747	31513101	31513101	31512621	31512801	31512435	31496858
31509754	31513129	31513129	31512663	31512855	31512491	31496883
31509891	31513146	31513146	31512731	31512891	31512621	31496959
31509903	31513315	31513315	31512734	31512894	31512663	31496962
31509904	31513328	31513328	31512801	31512911	31512731	31497021
31509937	31513336	31513336	31512855	31512962	31512734	31497027
31509990	31513356	31513356	31512891	31512964	31512801	31497041
31510070	31513369	31513369	31512894	31512967	31512855	31497125
31510262	31513372	31513372	31512911	31513038	31512891	31497141
31510325	31513491	31513491	31512962	31513078	31512894	31497153
31510491	31513522	31513522	31512964	31513097	31512911	31497155
31510738	31513749	31513749	31512967	31513101	31512962	31497157
31510975	31513758	31513758	31513038	31513129	31512964	31497178
31511174	31513976	31513951	31513078	31513146	31512967	31497215
31511183	31514320	31513976	31513097	31513315	31513038	31497232
31511209	31514322	31514320	31513101	31513328	31513078	31497245
31511349	31514426	31514322	31513129	31513336	31513097	31497253
31511446	31514463	31514426	31513146	31513356	31513101	31497257
31511477	31514801	31514463	31513315	31513369	31513129	31497270
31511656	31514805	31514801	31513328	31513372	31513146	31497315
31511758	31514815	31514805	31513336	31513491	31513315	31497326
31511791	31514849	31514815	31513356	31513522	31513328	31497475
31511868	31514915	31514849	31513369	31513749	31513336	31497479
31512191	31514937	31514937	31513372	31513758	31513356	31497713
31512191	31514946	31514946	31513491	31513951	31513369	31497781
31512228	31514950	31514950	31513522	31513976	31513372	31497860
31512350	31515137	31515137	31513749	31514320	31513491	31497884
31512356	31515359	31515359	31513758	31514322	31513522	31497887
31512435	31515429	31515429	31513951	31514423	31513749	31497889
31512491	31515638	31515638	31513976	31514426	31513758	31497949
31512495	31515681	31515681	31514320	31514463	31513951	31498018
31512495	31515704	31515704	31514322	31514801	31513976	31498025
31512621	31515872	31515872	31514426	31514805	31514320	31498027
31512645	31515923	31515923	31514463	31514815	31514322	31498042
31512663	31515975	31515975	31514801	31514849	31514423	31498054
31512731	31516002	31515991	31514805	31514894	31514426	31498066
31512734	31516115	31516002	31514815	31514937	31514463	31498069
31512801	31516255	31516115	31514849	31514946	31514801	31498122
31512855	31516277	31516255	31514915	31514950	31514805	31498128
31512891	31516681	31516277	31514937	31515137	31514815	31498133
31512894	31516740	31516681	31514946	31515359	31514849	31498138
31512911	31516773	31516740	31514950	31515429	31514894	31498140
31512962	31516776	31516773	31515137	31515638	31514915	31498144
31512964	31516784	31516784	31515359	31515681	31514937	31498155
31512967	31516906	31516906	31515429	31515704	31514946	31498191
31513038	31517115	31517115	31515638	31515872	31514950	31498226
31513078	31517273	31517273	31515681	31515923	31515137	31498274
31513097	31517324	31517324	31515704	31515975	31515359	31498278
31513101	31517397	31517397	31515872	31515991	31515429	31498280
31513129	31517463	31517463	31515923	31516002	31515638	31498306
31513146	31517485	31517522	31515975	31516115	31515681	31498440
31513305	31517522	31517577	31515991	31516255	31515704	31498506
31513315	31517577	31518288	31516002	31516277	31515872	31498510
31513328	31518288	31518435	31516115	31516681	31515923	31498517
31513336	31518523	31518523	31516255	31516740	31515975	31498523
31513356	31518530	31518530	31516277	31516773	31515991	31498534
31513369	31518628	31518628	31516681	31516776	31516002	31498551
31513372	31518829	31518829	31516740	31516784	31516115	31498695
31513491	31519102	31519102	31516773	31516906	31516255	31498713
31513522	31519124	31519124	31516776	31517115	31516277	31498736
31513749	31519185	31519185	31516784	31517273	31516681	31498745
31513758	31519290	31519290	31516906	31517324	31516740	31498746
31513976	31519317	31519317	31517115	31517397	31516773	31498759
31514320	31519367	31519367	31517273	31517463	31516776	31498770
31514322	31519543	31519543	31517324	31517485	31516784	31498818
31514426	31519573	31519573	31517397	31517522	31516906	31498821
31514463	31519677	31519677	31517463	31517577	31517115	31498861
31514801	31519763	31519763	31517485	31518288	31517273	31498928
31514805	31519778	31519778	31517522	31518435	31517324	31498988
31514815	31519803	31519803	31517577	31518523	31517397	31498992
31514849	31520177	31520177	31518288	31518530	31517463	31498999
31514915	31520261	31520261	31518435	31518628	31517485	31499059
31514937	31520368	31520368	31518523	31518788	31517522	31499083
31514946	31520414	31520414	31518530	31518829	31517577	31499102
31514950	31520435	31520435	31518628	31519102	31518288	31499108
31515137	31520456	31520456	31518829	31519124	31518435	31499121
31515359	31520479	31520479	31519102	31519143	31518523	31499126
31515429	31520607	31520545	31519124	31519185	31518530	31499191
31515638	31520755	31520607	31519185	31519290	31518628	31499227
31515681	31520791	31520755	31519290	31519317	31518788	31499275
31515704	31520986	31520791	31519317	31519367	31518829	31499277
31515872	31521102	31520986	31519367	31519543	31519102	31499278
31515878		31521102	31519543	31519573	31519124	31499278
31515923			31519573	31519677	31519143	31499287
31515975			31519677	31519763	31519185	31499329
31516002			31519763	31519778	31519290	31499334
31516115			31519778	31519803	31519317	31499338
31516255			31519803	31520177	31519367	31499340
31516277			31520177	31520261	31519543	31499342
31516681			31520261	31520368	31519573	31499343
31516740			31520368	31520414	31519677	31499388
31516773			31520414	31520435	31519763	31499393
31516776			31520435	31520456	31519778	31499410
31516784			31520456	31520479	31519803	31499505
31516906			31520479	31520545	31520177	31499526
31517115			31520545	31520607	31520261	31499548
31517273			31520607	31520755	31520368	31499587
31517324			31520755	31520791	31520414	31499588
31517397			31520791	31520986	31520435	31499604
31517463			31520986	31521102	31520456	31499634
31517485			31521102		31520479	31499688
31517522					31520545	31499744
31517577					31520607	31499750
31518288					31520755	31499812
31518523					31520791	31499857
31518530					31520986	31499913
31518628					31521102	31499950
31518829						31500047
31519102						31500215
31519124						31500244
31519185						31500247
31519290						31500282
31519317						31500314
31519367						31500322
31519543						31500368
31519573						31500430
31519677						31500434
31519763						31500492
31519778						31500582
31519803						31500627
31519966						31500640
31520177						31500647
31520261						31500697
31520368						31500708
31520414						31500757
31520435						31500758
31520456						31500769
31520479						31500790
31520607						31500822
31520755						31500845
31520791						31500891
31520986						31500909
31521102						31500931
						31500933
						31500977
						31500978
						31501041
						31501062
						31501082
						31501084
						31501129
						31501263
						31501381
						31501451
						31501474
						31501546
						31501549
						31501588
						31501589
						31501595
						31501624
						31501657
						31501691
						31501714
						31501812
						31501814
						31501872
						31501891
						31501899
						31501904
						31501935
						31501955
						31501989
						31501990
						31501997
						31502024
						31502054
						31502085
						31502101
						31502122
						31502124
						31502152
						31502156
						31502208
						31502243
						31502251
						31502265
						31502307
						31502330
						31502367
						31502475
						31502494
						31502501
						31502521
						31502566
						31502575
						31502583
						31502646
						31502678
						31502684
						31502691
						31502695
						31502751
						31502768
						31502779
						31502799
						31502896
						31502911
						31503042
						31503073
						31503092
						31503098
						31503167
						31503199
						31503352
						31503370
						31503428
						31503444
						31503445
						31503490
						31503522
						31503547
						31503605
						31503671
						31503677
						31503696
						31503763
						31503780
						31503813
						31503861
						31503926
						31503985
						31503990
						31504024
						31504053
						31504059
						31504066
						31504161
						31504162
						31504242
						31504323
						31504338
						31504346
						31504372
						31504385
						31504416
						31504421
						31504438
						31504506
						31504527
						31504531
						31504532
						31504538
						31504550
						31504561
						31504567
						31504568
						31504635
						31504682
						31504693
						31504719
						31504920
						31504927
						31504943
						31504980
						31504983
						31504989
						31505004
						31505015
						31505044
						31505046
						31505085
						31505088
						31505101
						31505169
						31505179
						31505213
						31505224
						31505261
						31505265
						31505268
						31505293
						31505316
						31505387
						31505470
						31505490
						31505491
						31505506
						31505509
						31505576
						31505651
						31505701
						31505709
						31505769
						31505784
						31505872
						31505930
						31505935
						31505940
						31505953
						31505969
						31506008
						31506034
						31506067
						31506138
						31506180
						31506223
						31506394
						31506435
						31506502
						31506503
						31506509
						31506578
						31506599
						31506664
						31506672
						31506712
						31506713
						31506729
						31506730
						31506737
						31506839
						31506843
						31506861
						31506908
						31506911
						31507043
						31507051
						31507107
						31507138
						31507170
						31507278
						31507279
						31507307
						31507310
						31507350
						31507387
						31507406
						31507548
						31507568
						31507597
						31507604
						31507614
						31507636
						31507683
						31507709
						31507718
						31507736
						31507786
						31507842
						31507847
						31507851
						31507864
						31507876
						31507878
						31507894
						31507986
						31507987
						31507997
						31508034
						31508111
						31508136
						31508246
						31508257
						31508311
						31508316
						31508317
						31508326
						31508330
						31508357
						31508455
						31508488
						31508494
						31508502
						31508520
						31508521
						31508522
						31508562
						31508563
						31508575
						31508586
						31508681
						31508713
						31508720
						31508737
						31508843
						31508917
						31508961
						31508979
						31508990
						31509016
						31509048
						31509056
						31509077
						31509165
						31509169
						31509174
						31509218
						31509245
						31509270
						31509324
						31509351
						31509360
						31509376
						31509389
						31509404
						31509407
						31509412
						31509415
						31509464
						31509475
						31509508
						31509516
						31509524
						31509547
						31509559
						31509566
						31509616
						31509652
						31509658
						31509674
						31509684
						31509689
						31509738
						31509747
						31509754
						31509891
						31509904
						31509925
						31509937
						31509955
						31509968
						31509990
						31510003
						31510011
						31510079
						31510176
						31510217
						31510262
						31510325
						31510330
						31510438
						31510459
						31510491
						31510653
						31510670
						31510738
						31510859
						31510975
						31511069
						31511101
						31511149
						31511174
						31511177
						31511183
						31511209
						31511303
						31511349
						31511350
						31511397
						31511446
						31511477
						31511656
						31511659
						31511676
						31511758
						31511791
						31511820
						31511868
						31512011
						31512197
						31512212
						31512215
						31512216
						31512228
						31512233
						31512343
						31512350
						31512356
						31512401
						31512435
						31512486
						31512491
						31512610
						31512621
						31512731
						31512734
						31512801
						31512810
						31512825
						31512855
						31512859
						31512890
						31512891
						31512894
						31512911
						31512912
						31512925
						31512962
						31512964
						31512966
						31512967
						31512993
						31513004
						31513009
						31513010
						31513021
						31513038
						31513078
						31513082
						31513097
						31513101
						31513104
						31513129
						31513146
						31513219
						31513296
						31513315
						31513328
						31513336
						31513352
						31513356
						31513369
						31513372
						31513491
						31513513
						31513522
						31513602
						31513603
						31513613
						31513648
						31513736
						31513749
						31513758
						31513951
						31513976
						31513987
						31514072
						31514160
						31514180
						31514320
						31514322
						31514384
						31514405
						31514423
						31514426
						31514463
						31514478
						31514610
						31514743
						31514801
						31514805
						31514815
						31514849
						31514856
						31514894
						31514937
						31514946
						31514950
						31514969
						31515082
						31515137
						31515144
						31515252
						31515359
						31515429
						31515481
						31515502
						31515522
						31515561
						31515638
						31515673
						31515681
						31515704
						31515872
						31515923
						31515943
						31515967
						31515975
						31515991
						31516002
						31516100
						31516112
						31516115
						31516241
						31516253
						31516255
						31516277
						31516356
						31516585
						31516622
						31516646
						31516681
						31516724
						31516740
						31516773
						31516776
						31516782
						31516784
						31516885
						31516903
						31516906
						31517115
						31517116
						31517273
						31517324
						31517362
						31517397
						31517419
						31517426
						31517437
						31517463
						31517485
						31517513
						31517522
						31517577
						31517837
						31517922
						31517942
						31517946
						31517981
						31518020
						31518045
						31518057
						31518288
						31518298
						31518310
						31518381
						31518405
						31518435
						31518452
						31518484
						31518523
						31518530
						31518559
						31518594
						31518601
						31518628
						31518635
						31518788
						31518829
						31518999
						31519102
						31519104
						31519111
						31519124
						31519143
						31519180
						31519184
						31519185
						31519253
						31519260
						31519289
						31519290
						31519317
						31519328
						31519336
						31519367
						31519391
						31519407
						31519415
						31519445
						31519452
						31519458
						31519474
						31519495
						31519543
						31519573
						31519610
						31519614
						31519677
						31519763
						31519778
						31519803
						31519806
						31519960
						31519981
						31520087
						31520177
						31520182
						31520212
						31520261
						31520265
						31520276
						31520303
						31520368
						31520389
						31520414
						31520435
						31520456
						31520479
						31520545
						31520602
						31520607
						31520609
						31520711
						31520755
						31520785
						31520791
						31520819
						31520852
						31520969
						31520986
						31520994
						31521102

## Sheet: HLA_E
# hg38 chr6 positions used by each model I-VII
I	II	III	IV	V	VI	VII
30479716	30479801	30479801	30479801	30479800	30479800	30479431
30479801	30479897	30479897	30479897	30479801	30479801	30479462
30479897	30480240	30480217	30480217	30479897	30479897	30479528
30480240	30480452	30480240	30480240	30480217	30480217	30479532
30480296	30480481	30480452	30480452	30480240	30480240	30479576
30480452	30480517	30480481	30480481	30480452	30480452	30479635
30480459	30480627	30480517	30480517	30480481	30480481	30479678
30480481	30480891	30480627	30480627	30480517	30480517	30479681
30480517	30480896	30480891	30480891	30480627	30480627	30479800
30480627	30481269	30480896	30480896	30480891	30480891	30479801
30480891	30481467	30481159	30481159	30480896	30480896	30479804
30480896	30481539	30481269	30481269	30481159	30481159	30479819
30481269	30481705	30481467	30481467	30481269	30481269	30479886
30481467	30481892	30481539	30481539	30481467	30481467	30479897
30481539	30481897	30481596	30481596	30481539	30481539	30479996
30481705	30482150	30481705	30481705	30481596	30481596	30480076
30481892	30482156	30481892	30481892	30481705	30481705	30480136
30481897	30482365	30481897	30481897	30481892	30481892	30480148
30482150	30482737	30482150	30482150	30481897	30481897	30480186
30482156	30482842	30482156	30482156	30482150	30482150	30480217
30482365	30482949	30482365	30482365	30482156	30482156	30480223
30482737	30483738	30482416	30482416	30482365	30482365	30480240
30482842	30484100	30482737	30482737	30482416	30482416	30480246
30482949	30484127	30482842	30482842	30482737	30482737	30480310
30483738	30484376	30482949	30482949	30482842	30482842	30480319
30484100	30484442	30483390	30483390	30482949	30482949	30480394
30484127	30484712	30483738	30483738	30483390	30483390	30480450
30484376	30484963	30483833	30483833	30483738	30483738	30480452
30484442	30485332	30484100	30484100	30483833	30483833	30480481
30484712	30485347	30484127	30484127	30484100	30484100	30480517
30484963	30485455	30484376	30484376	30484127	30484127	30480627
30485323	30485552	30484442	30484442	30484376	30484376	30480632
30485331	30485936	30484712	30484712	30484442	30484442	30480633
30485332	30486012	30484906	30484906	30484712	30484712	30480646
30485347	30486018	30484963	30484963	30484906	30484906	30480670
30485455	30486299	30485332	30485332	30484963	30484963	30480716
30485552	30486483	30485347	30485347	30485332	30485332	30480787
30485936	30486573	30485455	30485455	30485347	30485347	30480891
30486012	30486694	30485466	30485466	30485455	30485455	30480896
30486018	30486833	30485552	30485552	30485466	30485466	30480923
30486299	30486948	30485936	30485936	30485552	30485552	30480967
30486483	30487172	30486012	30486012	30485936	30485936	30481159
30486573	30487296	30486018	30486018	30486012	30486012	30481173
30486594	30487389	30486299	30486299	30486018	30486018	30481192
30486694	30487463	30486483	30486483	30486299	30486299	30481203
30486833	30487517	30486573	30486573	30486483	30486483	30481247
30486948	30487544	30486694	30486694	30486573	30486573	30481269
30487172	30487587	30486833	30486833	30486694	30486694	30481286
30487296	30487607	30486948	30486948	30486833	30486833	30481293
30487389	30488109	30487172	30487172	30486948	30486948	30481383
30487463	30488143	30487296	30487296	30487172	30487172	30481418
30487517	30488299	30487389	30487389	30487296	30487296	30481446
30487544	30488303	30487463	30487463	30487389	30487389	30481467
30487587	30488330	30487517	30487517	30487463	30487463	30481533
30487607	30488373	30487544	30487544	30487517	30487517	30481539
30488109	30489428	30487587	30487587	30487544	30487544	30481548
30488143	30489506	30487607	30487607	30487587	30487587	30481592
30488299	30489955	30487652	30487652	30487607	30487607	30481595
30488303	30490179	30488109	30488109	30487628	30487628	30481596
30488316	30490287	30488143	30488143	30487652	30487652	30481705
30488330	30490545	30488299	30488299	30487982	30487982	30481719
30488373	30491156	30488303	30488303	30488109	30488109	30481788
30488374	30491175	30488330	30488330	30488143	30488143	30481844
30488539	30491388	30488373	30488373	30488299	30488299	30481892
30489428	30491858	30489164	30489164	30488303	30488303	30481897
30489506	30492455	30489428	30489428	30488330	30488330	30481914
30489955	30492468	30489506	30489506	30488373	30488373	30482064
30490179	30492978	30489955	30489955	30489164	30489164	30482088
30490287	30492999	30490179	30490179	30489428	30489428	30482097
30490418	30493031	30490287	30490287	30489506	30489506	30482105
30490545	30493165	30490545	30490545	30489955	30489955	30482150
30491156	30493828	30491156	30491156	30490179	30490179	30482154
30491175	30494307	30491175	30491175	30490287	30490287	30482156
30491388	30494318	30491388	30491388	30490545	30490545	30482176
30491521	30494604	30492455	30491858	30491156	30491156	30482365
30491607	30495422	30492999	30492455	30491175	30491175	30482376
30491858	30495763	30493089	30492468	30491388	30491388	30482386
30492455	30495924	30493165	30492978	30491519	30491519	30482416
30492468	30496178	30493828	30492999	30491858	30491858	30482652
30492978	30496430	30494307	30493031	30492455	30492455	30482687
30492999	30497262	30494318	30493089	30492468	30492468	30482737
30493031	30497735	30494604	30493165	30492999	30492978	30482821
30493041	30498201	30494608	30493828	30493031	30492999	30482842
30493165	30498265	30495422	30494307	30493089	30493031	30482877
30493828	30498483	30495763	30494318	30493165	30493089	30482942
30494307	30498484	30495924	30494604	30493226	30493165	30482949
30494318	30498486	30496178	30494608	30493828	30493226	30482952
30494604	30498694	30496430	30495422	30494307	30493828	30483094
30495422	30498728	30497262	30495763	30494318	30494307	30483097
30495425	30498742	30497735	30495924	30494604	30494318	30483118
30495430	30498766	30498201	30496178	30494608	30494604	30483259
30495433	30498819	30498265	30496430	30495422	30494608	30483327
30495477	30498937	30498415	30497262	30495763	30495422	30483379
30495763	30498969	30498483	30497735	30495924	30495763	30483390
30495924	30499055	30498484	30498201	30496178	30495924	30483409
30496178	30499102	30498486	30498265	30496430	30496178	30483545
30496430	30499136	30498694	30498415	30497262	30496430	30483588
30497224	30499290	30498728	30498483	30497735	30497262	30483737
30497262	30499611	30498742	30498484	30498201	30497735	30483738
30497735	30499968	30498766	30498486	30498265	30498201	30483781
30498201	30499982	30498819	30498694	30498415	30498265	30483822
30498265	30500169	30498865	30498728	30498483	30498415	30483833
30498352	30500267	30498937	30498742	30498484	30498483	30483852
30498483	30501014	30498969	30498766	30498486	30498484	30483955
30498484	30501025	30499055	30498819	30498694	30498486	30483962
30498486	30501317	30499102	30498865	30498728	30498694	30483974
30498694	30501392	30499136	30498937	30498742	30498728	30483995
30498728	30501413	30499290	30498969	30498766	30498742	30484023
30498742	30501416	30499611	30499055	30498819	30498766	30484100
30498766	30501917	30499968	30499102	30498865	30498819	30484124
30498819	30502524	30499982	30499136	30498937	30498865	30484127
30498937	30503358	30500169	30499290	30498969	30498937	30484145
30498969	30503370	30500267	30499611	30499055	30498969	30484200
30499055	30503387	30501014	30499968	30499102	30499055	30484214
30499102	30503743	30501025	30499982	30499136	30499102	30484257
30499136	30503798	30501317	30500169	30499290	30499136	30484273
30499290	30503808	30501392	30500267	30499611	30499290	30484336
30499611	30503981	30501413	30501014	30499968	30499611	30484376
30499968		30501416	30501025	30499982	30499968	30484380
30499982		30501917	30501317	30500169	30499982	30484387
30500169		30502524	30501392	30500267	30500169	30484403
30500267		30503358	30501413	30501014	30500267	30484439
30500533		30503370	30501416	30501025	30501014	30484442
30501014		30503387	30501917	30501317	30501025	30484476
30501025		30503743	30502524	30501392	30501317	30484712
30501317		30503798	30503358	30501413	30501392	30484811
30501392		30503808	30503370	30501416	30501413	30484840
30501413		30503981	30503387	30501917	30501416	30484842
30501416			30503743	30502524	30501917	30484895
30501917			30503798	30503358	30502524	30484906
30502410			30503808	30503370	30503358	30484963
30502524			30503981	30503387	30503370	30485092
30503358				30503743	30503387	30485164
30503370				30503798	30503743	30485185
30503387				30503808	30503798	30485186
30503743				30503981	30503808	30485189
30503798					30503981	30485195
30503808						30485332
30503981						30485347
						30485351
						30485361
						30485412
						30485413
						30485455
						30485466
						30485552
						30485625
						30485674
						30485695
						30485723
						30485781
						30485786
						30485833
						30485859
						30485874
						30485908
						30485936
						30485982
						30486011
						30486012
						30486018
						30486037
						30486140
						30486141
						30486146
						30486172
						30486188
						30486189
						30486232
						30486239
						30486299
						30486361
						30486362
						30486363
						30486407
						30486445
						30486483
						30486519
						30486535
						30486562
						30486573
						30486610
						30486693
						30486694
						30486728
						30486742
						30486813
						30486832
						30486833
						30486849
						30486867
						30486907
						30486917
						30486948
						30486955
						30486990
						30487172
						30487185
						30487220
						30487296
						30487308
						30487330
						30487376
						30487384
						30487389
						30487390
						30487391
						30487409
						30487413
						30487424
						30487426
						30487457
						30487463
						30487517
						30487530
						30487532
						30487544
						30487550
						30487551
						30487587
						30487592
						30487607
						30487628
						30487633
						30487652
						30487736
						30487755
						30487775
						30487784
						30487794
						30487811
						30487830
						30487928
						30487943
						30487982
						30487986
						30488030
						30488031
						30488046
						30488069
						30488109
						30488143
						30488276
						30488279
						30488299
						30488303
						30488310
						30488330
						30488339
						30488344
						30488365
						30488373
						30488415
						30488453
						30488549
						30488554
						30488572
						30488654
						30488667
						30488673
						30488692
						30488708
						30488710
						30488753
						30488850
						30488958
						30488992
						30489078
						30489133
						30489154
						30489159
						30489164
						30489174
						30489217
						30489342
						30489382
						30489419
						30489427
						30489428
						30489499
						30489506
						30489639
						30489652
						30489769
						30489894
						30489955
						30489974
						30489989
						30490006
						30490017
						30490053
						30490128
						30490179
						30490201
						30490287
						30490521
						30490545
						30490646
						30490658
						30490722
						30490809
						30490853
						30490953
						30491027
						30491033
						30491156
						30491175
						30491222
						30491353
						30491388
						30491430
						30491455
						30491519
						30491540
						30491620
						30491662
						30491695
						30491710
						30491763
						30491800
						30491857
						30491858
						30491911
						30491959
						30492157
						30492158
						30492246
						30492271
						30492449
						30492455
						30492456
						30492468
						30492475
						30492476
						30492488
						30492613
						30492729
						30492735
						30492834
						30492876
						30492961
						30492968
						30492999
						30493031
						30493059
						30493089
						30493090
						30493109
						30493120
						30493165
						30493194
						30493226
						30493291
						30493308
						30493309
						30493313
						30493561
						30493828
						30493857
						30493946
						30493951
						30493961
						30494063
						30494087
						30494106
						30494136
						30494212
						30494213
						30494306
						30494307
						30494318
						30494337
						30494338
						30494357
						30494390
						30494412
						30494427
						30494476
						30494513
						30494604
						30494608
						30494640
						30494717
						30494820
						30494881
						30495110
						30495167
						30495172
						30495176
						30495327
						30495350
						30495360
						30495422
						30495453
						30495482
						30495648
						30495656
						30495664
						30495689
						30495763
						30495862
						30495924
						30496095
						30496144
						30496157
						30496161
						30496178
						30496246
						30496264
						30496352
						30496430
						30496502
						30496538
						30496665
						30496702
						30496830
						30497024
						30497121
						30497145
						30497245
						30497262
						30497395
						30497403
						30497405
						30497433
						30497444
						30497527
						30497593
						30497622
						30497650
						30497692
						30497735
						30497817
						30498000
						30498041
						30498044
						30498045
						30498150
						30498201
						30498264
						30498265
						30498305
						30498415
						30498461
						30498483
						30498484
						30498486
						30498555
						30498607
						30498615
						30498616
						30498626
						30498635
						30498674
						30498678
						30498688
						30498694
						30498696
						30498728
						30498742
						30498759
						30498760
						30498766
						30498773
						30498785
						30498802
						30498819
						30498865
						30498920
						30498929
						30498937
						30498969
						30499000
						30499005
						30499055
						30499064
						30499087
						30499088
						30499102
						30499132
						30499136
						30499154
						30499262
						30499290
						30499343
						30499354
						30499399
						30499425
						30499432
						30499505
						30499513
						30499576
						30499578
						30499611
						30499639
						30499656
						30499670
						30499710
						30499739
						30499765
						30499813
						30499821
						30499829
						30499918
						30499938
						30499939
						30499968
						30499982
						30500013
						30500018
						30500101
						30500130
						30500135
						30500169
						30500191
						30500267
						30500355
						30500448
						30500540
						30500671
						30500741
						30500744
						30501014
						30501025
						30501079
						30501197
						30501280
						30501317
						30501334
						30501392
						30501393
						30501413
						30501416
						30501453
						30501614
						30501619
						30501638
						30501798
						30501897
						30501898
						30501917
						30501928
						30501932
						30502035
						30502071
						30502145
						30502151
						30502199
						30502207
						30502234
						30502255
						30502309
						30502432
						30502474
						30502501
						30502524
						30502686
						30502687
						30502692
						30502764
						30502803
						30502871
						30502892
						30503092
						30503168
						30503212
						30503234
						30503245
						30503339
						30503358
						30503370
						30503387
						30503431
						30503448
						30503511
						30503514
						30503636
						30503644
						30503743
						30503765
						30503781
						30503798
						30503807
						30503808
						30503856
						30503925
						30503981
						30503983
						30504044
						30504083
						30504148

## Sheet: HLA_F
# hg38 chr6 positions used by each model I-VII
I	II	III	IV	V	VI	VII
29713384	29713384	29713384	29713384	29713384	29713384	29713375
29713474	29713474	29713474	29713474	29713474	29713474	29713376
29713516	29713516	29713516	29713516	29713516	29713516	29713384
29713522	29713522	29713522	29713522	29713522	29713522	29713474
29713525	29713525	29713525	29713525	29713525	29713525	29713488
29713540	29713540	29713540	29713540	29713540	29713540	29713493
29713549	29713549	29713549	29713549	29713549	29713549	29713516
29713580	29713580	29713580	29713580	29713580	29713580	29713522
29713686	29713686	29713686	29713686	29713686	29713686	29713525
29713831	29713831	29713831	29713831	29713831	29713831	29713540
29713923	29713923	29713923	29713923	29713923	29713923	29713549
29713965	29713965	29713965	29713965	29713965	29713965	29713573
29714085	29714085	29714085	29714085	29714085	29714085	29713580
29714101	29714101	29714101	29714101	29714101	29714101	29713646
29714102	29714102	29714102	29714102	29714102	29714102	29713674
29714282	29714282	29714282	29714282	29714282	29714282	29713686
29714326	29714326	29714326	29714326	29714326	29714326	29713700
29714437	29714437	29714437	29714437	29714437	29714437	29713771
29714462	29714462	29714462	29714462	29714462	29714462	29713831
29714491	29714491	29714623	29714491	29714491	29714491	29713904
29714623	29714623	29714699	29714623	29714623	29714623	29713923
29714699	29714699	29714710	29714699	29714699	29714699	29713965
29714710	29714710	29714765	29714710	29714710	29714710	29714003
29714765	29714765	29714793	29714765	29714765	29714765	29714085
29714793	29714793	29714795	29714793	29714793	29714793	29714101
29714795	29714795	29714828	29714795	29714795	29714795	29714102
29714828	29714828	29714840	29714828	29714828	29714828	29714155
29714840	29714840	29714890	29714840	29714840	29714840	29714190
29714890	29714890	29714895	29714890	29714890	29714890	29714282
29714895	29714895	29714924	29714895	29714895	29714895	29714306
29714924	29714924	29715089	29714924	29714924	29714924	29714326
29714970	29715089	29715112	29715089	29715089	29715089	29714437
29715089	29715112	29715124	29715112	29715112	29715112	29714462
29715112	29715124	29715235	29715124	29715124	29715124	29714491
29715124	29715235	29715417	29715235	29715235	29715235	29714561
29715235	29715417	29715751	29715417	29715417	29715417	29714610
29715417	29715751	29715765	29715751	29715751	29715751	29714623
29715751	29715765	29715767	29715765	29715765	29715765	29714664
29715765	29715767	29716031	29715767	29715767	29715767	29714699
29715767	29716031	29716167	29716031	29716031	29716031	29714710
29715815	29716167	29716197	29716167	29716167	29716167	29714765
29716031	29716197	29716260	29716197	29716197	29716197	29714793
29716167	29716260	29716399	29716260	29716260	29716260	29714795
29716197	29716399	29716427	29716399	29716399	29716399	29714828
29716260	29716427	29716524	29716427	29716427	29716427	29714840
29716399	29716524	29716631	29716524	29716524	29716524	29714845
29716427	29716631	29716765	29716631	29716631	29716631	29714890
29716524	29716765	29716837	29716765	29716765	29716765	29714895
29716631	29716837	29716857	29716837	29716837	29716837	29714908
29716765	29716857	29717162	29716857	29716857	29716857	29714924
29716837	29717162	29717190	29717162	29717162	29717162	29714925
29716857	29717190	29717217	29717190	29717190	29717190	29715085
29717162	29717217	29717248	29717217	29717217	29717217	29715089
29717190	29717248	29717249	29717248	29717248	29717248	29715112
29717217	29717249	29717328	29717249	29717249	29717249	29715124
29717248	29717328	29717378	29717328	29717328	29717328	29715135
29717249	29717378	29717425	29717378	29717378	29717378	29715235
29717328	29717425	29717500	29717425	29717425	29717425	29715285
29717378	29717500	29720403	29717500	29717500	29717500	29715313
29717425	29720403	29720508	29720403	29720403	29720403	29715332
29717500	29720508	29720708	29720508	29720508	29720508	29715417
29717705	29720708	29720724	29720708	29720708	29720708	29715480
29717721	29720724	29720864	29720724	29720724	29720724	29715484
29717732	29720864	29720866	29720864	29720864	29720864	29715562
29720270	29720866	29720890	29720866	29720866	29720866	29715647
29720403	29720890	29721037	29720890	29720890	29720890	29715741
29720508	29721037	29721092	29721037	29721037	29721037	29715747
29720708	29721092	29721107	29721092	29721092	29721092	29715751
29720724	29721107	29721109	29721107	29721107	29721107	29715765
29720864	29721109	29721123	29721109	29721109	29721109	29715767
29720866	29721123	29721196	29721123	29721123	29721123	29715805
29720890	29721196	29721226	29721196	29721196	29721196	29715859
29721037	29721226	29721350	29721226	29721226	29721226	29715905
29721092	29721350	29721387	29721350	29721350	29721350	29715958
29721107	29721387	29721425	29721387	29721387	29721387	29716031
29721109	29721425	29721472	29721425	29721425	29721425	29716050
29721123	29721472	29721477	29721472	29721472	29721472	29716167
29721196	29721477	29721755	29721477	29721477	29721477	29716197
29721226	29721755	29721813	29721755	29721755	29721755	29716260
29721350	29721813	29721854	29721813	29721813	29721813	29716347
29721387	29721854	29721906	29721854	29721854	29721854	29716348
29721425	29721906	29721940	29721906	29721906	29721906	29716399
29721472	29721940	29722196	29721940	29721940	29721940	29716427
29721477	29722196	29722225	29722196	29722196	29722196	29716473
29721755	29722225	29722249	29722225	29722225	29722225	29716524
29721813	29722249	29722279	29722249	29722249	29722249	29716631
29721854	29722279	29722348	29722279	29722279	29722279	29716648
29721906	29722348	29722451	29722348	29722348	29722348	29716701
29721940	29722451	29722503	29722451	29722451	29722451	29716746
29722196	29722503	29722514	29722503	29722503	29722503	29716751
29722225	29722514	29722917	29722514	29722514	29722514	29716765
29722249	29722917	29723226	29722917	29722917	29722917	29716791
29722279	29723226	29723242	29723226	29723226	29723226	29716833
29722348	29723242	29723313	29723242	29723242	29723242	29716837
29722451	29723313	29723320	29723313	29723313	29723313	29716857
29722503	29723320	29723363	29723320	29723320	29723320	29716878
29722514	29723363	29723526	29723363	29723363	29723363	29716932
29722622	29723526	29723613	29723526	29723526	29723526	29716947
29722731	29723613	29723614	29723613	29723613	29723613	29716988
29722917	29723614	29723805	29723614	29723614	29723614	29717015
29723226	29723805	29723936	29723805	29723805	29723805	29717041
29723242	29723936	29723967	29723936	29723936	29723936	29717042
29723313	29723967	29723995	29723967	29723967	29723967	29717059
29723320	29723995	29723997	29723995	29723995	29723995	29717162
29723363	29723997	29724023	29723997	29723997	29723997	29717188
29723437	29724023	29724080	29724023	29724023	29724023	29717190
29723526	29724080	29724528	29724080	29724080	29724080	29717217
29723613	29724528	29724557	29724528	29724528	29724528	29717248
29723614	29724557	29724652	29724557	29724557	29724557	29717249
29723805	29724652	29724685	29724652	29724652	29724652	29717291
29723936	29724685	29724785	29724685	29724685	29724685	29717328
29723967	29724785	29724846	29724785	29724785	29724785	29717378
29723991	29724799	29724857	29724799	29724846	29724799	29717397
29723995	29724846	29724952	29724846	29724857	29724846	29717401
29723997	29724857	29725234	29724857	29724952	29724857	29717425
29724023	29724952	29725336	29724952	29725234	29724952	29717466
29724080	29725234	29725406	29725234	29725336	29725234	29717491
29724528	29725336	29725722	29725336	29725406	29725336	29717500
29724557	29725406	29725949	29725406	29725722	29725406	29717641
29724652	29725722	29726161	29725722	29725949	29725722	29717673
29724685	29725949	29726192	29725949	29726161	29725949	29718277
29724785	29726161	29726267	29726161	29726192	29726161	29720322
29724799	29726192	29726650	29726192	29726267	29726192	29720403
29724846	29726267	29726666	29726267	29726650	29726267	29720508
29724857	29726650	29726793	29726650	29726666	29726650	29720509
29724952	29726666	29726903	29726666	29726793	29726666	29720603
29725234	29726793	29726904	29726793	29726903	29726793	29720635
29725336	29726903	29727000	29726903	29726904	29726903	29720708
29725406	29726904	29727403	29726904	29727000	29726904	29720724
29725722	29727000	29727422	29727000	29727403	29727000	29720729
29725949	29727403	29727528	29727403	29727422	29727403	29720797
29726161	29727422	29727689	29727422	29727528	29727422	29720864
29726192	29727528	29727725	29727528	29727689	29727528	29720866
29726267	29727689	29727823	29727689	29727725	29727689	29720890
29726650	29727725	29727833	29727725	29727823	29727725	29720897
29726666	29727823	29727921	29727823	29727833	29727823	29720983
29726793	29727833	29727936	29727833	29727921	29727833	29721023
29726903	29727921	29728031	29727921	29727936	29727921	29721037
29726904	29727936	29728077	29727936	29728031	29727936	29721048
29727000	29728031	29728082	29728031	29728077	29728031	29721051
29727403	29728077	29728144	29728077	29728082	29728077	29721092
29727422	29728082	29728199	29728082	29728144	29728082	29721107
29727528	29728144	29728340	29728144	29728199	29728144	29721109
29727689	29728199	29728341	29728199	29728340	29728199	29721123
29727725	29728340	29728432	29728340	29728341	29728340	29721196
29727823	29728341	29728468	29728341	29728432	29728341	29721222
29727833	29728432	29728877	29728432	29728468	29728432	29721226
29727921	29728468	29728879	29728468	29728877	29728468	29721248
29727936	29728877	29728880	29728877	29728879	29728877	29721345
29728031	29728879	29728952	29728879	29728880	29728879	29721350
29728077	29728880	29729072	29728880	29728952	29728880	29721387
29728082	29728952	29729075	29728952	29729072	29728952	29721425
29728144	29729072	29729600	29729072	29729075	29729072	29721472
29728199	29729075	29729643	29729075	29729600	29729075	29721477
29728340	29729600	29729696	29729600	29729643	29729600	29721509
29728341	29729643	29729740	29729643	29729696	29729643	29721689
29728432	29729696	29729904	29729696	29729740	29729696	29721736
29728468	29729740	29729916	29729740	29729904	29729740	29721755
29728877	29729904	29729980	29729904	29729916	29729904	29721813
29728879	29729916	29730121	29729916	29729980	29729916	29721854
29728880	29729980	29730254	29729980	29730121	29729980	29721906
29728952	29730121	29730259	29730121	29730254	29730121	29721924
29729072	29730254	29730273	29730254	29730259	29730254	29721940
29729075	29730259	29730289	29730259	29730273	29730259	29721964
29729591	29730273	29730627	29730273	29730289	29730273	29721965
29729600	29730289	29730649	29730289	29730627	29730289	29721989
29729643	29730627	29730884	29730627	29730649	29730627	29722033
29729696	29730649	29731004	29730649	29730884	29730649	29722129
29729740	29730884	29731044	29730884	29731004	29730884	29722134
29729904	29731004	29731379	29731004	29731044	29731004	29722192
29729916	29731044	29731458	29731044	29731379	29731044	29722196
29729980	29731379	29731476	29731379	29731458	29731379	29722207
29730121	29731458	29731608	29731458	29731476	29731458	29722210
29730224	29731476	29731617	29731476	29731608	29731476	29722225
29730254	29731608	29731671	29731608	29731617	29731608	29722249
29730259	29731617	29731721	29731617	29731671	29731617	29722279
29730273	29731671	29731763	29731671	29731721	29731671	29722336
29730289	29731721	29731936	29731721	29731763	29731721	29722348
29730627	29731763	29732007	29731763	29731936	29731763	29722357
29730649	29731936	29732086	29731936	29732007	29731936	29722451
29730884	29732007	29732302	29732007	29732086	29732007	29722462
29731004	29732086	29732402	29732086	29732302	29732086	29722503
29731044	29732302	29732406	29732302	29732402	29732302	29722514
29731379	29732402	29732723	29732402	29732406	29732402	29722614
29731458	29732406	29732727	29732406	29732723	29732406	29722623
29731476	29732723	29732742	29732723	29732727	29732723	29722705
29731608	29732727	29732747	29732727	29732742	29732727	29722750
29731617	29732742	29732799	29732742	29732747	29732742	29722762
29731671	29732747	29732804	29732747	29732799	29732747	29722864
29731721	29732799	29732838	29732799	29732804	29732799	29722875
29731763	29732804	29732875	29732804	29732838	29732804	29722881
29731936	29732838	29732986	29732838	29732875	29732838	29722885
29732007	29732875	29733043	29732875	29732986	29732875	29722892
29732086	29732986	29733063	29732986	29733043	29732986	29722917
29732302	29733043	29733092	29733043	29733063	29733043	29722938
29732402	29733063	29733121	29733063	29733092	29733063	29722964
29732406	29733092	29733128	29733092	29733121	29733092	29723061
29732723	29733121	29733201	29733121	29733128	29733121	29723128
29732727	29733128	29733246	29733128	29733201	29733128	29723175
29732742	29733201	29733531	29733201	29733246	29733201	29723226
29732747	29733246	29733699	29733246	29733531	29733246	29723238
29732799	29733531	29733787	29733531	29733699	29733531	29723242
29732804	29733699	29733875	29733699	29733787	29733699	29723262
29732838	29733787	29733884	29733787	29733875	29733787	29723313
29732875	29733875	29733967	29733875	29733884	29733875	29723320
29732986	29733884	29734023	29733884	29733967	29733884	29723349
29733043	29733967	29734085	29733967	29734023	29733967	29723363
29733063	29734023	29734166	29734023	29734085	29734023	29723392
29733092	29734085	29734284	29734085	29734166	29734085	29723464
29733121	29734166	29734429	29734166	29734284	29734166	29723501
29733128	29734284	29734733	29734284	29734429	29734284	29723526
29733190	29734429	29734797	29734429	29734733	29734429	29723586
29733201	29734733	29734841	29734733	29734797	29734733	29723608
29733246	29734797	29734902	29734797	29734841	29734797	29723613
29733531	29734841	29734932	29734841	29734902	29734841	29723614
29733699	29734902	29735241	29734902	29734932	29734902	29723630
29733787	29734932	29735317	29734932	29735241	29734932	29723668
29733875	29735241	29735401	29735241	29735317	29735241	29723805
29733884	29735317	29735485	29735317	29735401	29735317	29723936
29733967	29735401	29735656	29735401	29735485	29735401	29723966
29734023	29735485	29736046	29735485	29735656	29735485	29723967
29734085	29735656	29736306	29735656	29736046	29735656	29723975
29734166	29736046	29736460	29736046	29736306	29736046	29723978
29734284	29736306	29736482	29736306	29736460	29736306	29723995
29734429	29736460	29736539	29736460	29736482	29736460	29723997
29734733	29736482	29736602	29736482	29736539	29736482	29724023
29734797	29736539	29736623	29736539	29736602	29736539	29724080
29734841	29736602	29736666	29736602	29736623	29736602	29724330
29734902	29736623	29736760	29736623	29736666	29736623	29724405
29734932	29736666	29736768	29736666	29736760	29736666	29724495
29735241	29736760	29736770	29736760	29736768	29736760	29724528
29735317	29736768	29736779	29736768	29736770	29736768	29724547
29735332	29736770	29736856	29736770	29736779	29736770	29724552
29735341	29736779	29736861	29736779	29736856	29736779	29724557
29735353	29736856	29736896	29736856	29736861	29736856	29724566
29735357	29736861	29737056	29736861	29736896	29736861	29724652
29735401	29736896	29737120	29736896	29737056	29736896	29724656
29735485	29737056	29737144	29737056	29737120	29737056	29724685
29735656	29737120	29737211	29737120	29737144	29737120	29724688
29736046	29737144	29737251	29737144	29737211	29737144	29724693
29736306	29737211		29737211	29737251	29737211	29724785
29736460	29737251		29737251		29737251	29724834
29736482						29724841
29736539						29724846
29736602						29724857
29736623						29724952
29736666						29724960
29736760						29725116
29736768						29725234
29736770						29725336
29736779						29725337
29736856						29725340
29736861						29725370
29736896						29725372
29737056						29725406
29737120						29725409
29737144						29725428
29737211						29725456
29737251						29725586
						29725671
						29725722
						29725741
						29725751
						29725949
						29725975
						29725984
						29725988
						29725991
						29726107
						29726161
						29726192
						29726204
						29726267
						29726288
						29726505
						29726588
						29726650
						29726666
						29726679
						29726708
						29726793
						29726794
						29726903
						29726904
						29726963
						29727000
						29727009
						29727055
						29727070
						29727083
						29727100
						29727125
						29727205
						29727388
						29727399
						29727403
						29727422
						29727528
						29727611
						29727635
						29727689
						29727725
						29727823
						29727833
						29727846
						29727887
						29727889
						29727912
						29727921
						29727936
						29727992
						29728011
						29728031
						29728054
						29728058
						29728064
						29728077
						29728082
						29728083
						29728144
						29728199
						29728214
						29728340
						29728341
						29728432
						29728468
						29728487
						29728595
						29728692
						29728699
						29728733
						29728807
						29728873
						29728877
						29728879
						29728880
						29728906
						29728952
						29729072
						29729075
						29729076
						29729289
						29729353
						29729364
						29729422
						29729463
						29729492
						29729517
						29729537
						29729538
						29729600
						29729643
						29729644
						29729696
						29729701
						29729731
						29729740
						29729748
						29729753
						29729819
						29729820
						29729882
						29729886
						29729887
						29729904
						29729916
						29729923
						29729980
						29730121
						29730192
						29730254
						29730259
						29730273
						29730289
						29730290
						29730618
						29730627
						29730649
						29730664
						29730741
						29730877
						29730884
						29730901
						29730913
						29731004
						29731044
						29731166
						29731228
						29731231
						29731232
						29731278
						29731322
						29731379
						29731405
						29731458
						29731476
						29731608
						29731617
						29731633
						29731671
						29731721
						29731763
						29731769
						29731777
						29731780
						29731783
						29731791
						29731909
						29731928
						29731936
						29732006
						29732007
						29732086
						29732097
						29732218
						29732302
						29732320
						29732357
						29732402
						29732406
						29732504
						29732723
						29732727
						29732728
						29732742
						29732747
						29732799
						29732804
						29732838
						29732845
						29732875
						29732986
						29733013
						29733030
						29733043
						29733057
						29733063
						29733066
						29733092
						29733114
						29733118
						29733121
						29733128
						29733201
						29733222
						29733241
						29733246
						29733265
						29733279
						29733297
						29733354
						29733531
						29733535
						29733699
						29733713
						29733717
						29733766
						29733768
						29733787
						29733828
						29733838
						29733840
						29733875
						29733884
						29733906
						29733967
						29733968
						29734023
						29734075
						29734085
						29734145
						29734166
						29734216
						29734247
						29734259
						29734277
						29734284
						29734292
						29734299
						29734420
						29734429
						29734467
						29734504
						29734541
						29734700
						29734733
						29734797
						29734841
						29734902
						29734932
						29734943
						29735047
						29735086
						29735100
						29735127
						29735151
						29735181
						29735241
						29735317
						29735401
						29735448
						29735450
						29735485
						29735612
						29735656
						29735689
						29735723
						29735788
						29735848
						29736046
						29736112
						29736306
						29736307
						29736332
						29736416
						29736460
						29736482
						29736539
						29736602
						29736603
						29736623
						29736666
						29736760
						29736768
						29736769
						29736770
						29736779
						29736782
						29736785
						29736856
						29736861
						29736896
						29736898
						29736932
						29737056
						29737057
						29737120
						29737144
						29737172
						29737211
						29737248
						29737251
						29737254

## Sheet: HLA_G
# hg38 chr6 positions used by each model
HLA_G	3_UTR	5_UTR
29816992	29816992	29816992
29817045	29817045	29817045
29817096	29817096	29817096
29817099	29817099	29817099
29817125	29817125	29817125
29817129	29817129	29817129
29817142	29817142	29817142
29817206	29817206	29817206
29817246	29817246	29817246
29817253	29817253	29817253
29817265	29817265	29817265
29817293	29817293	29817293
29817324	29817324	29817324
29817361	29817361	29817361
29817372	29817372	29817372
29817458	29817458	29817458
29817512	29817512	29817512
29817607	29817607	29817607
29817692	29817692	29817692
29817736	29817736	29817736
29817761	29817761	29817761
29817765	29817765	29817765
29817784	29817784	29817784
29817786	29817786	29817786
29817817	29817817	29817817
29817863	29817863	29817863
29817876	29817876	29817876
29817885	29817885	29817885
29817894	29817894	29817894
29817903	29817903	29817903
29817923	29817923	29817923
29817999	29817999	29817999
29818007	29818007	29818007
29818050	29818050	29818050
29818051	29818051	29818051
29818116	29818116	29818116
29818181	29818181	29818181
29818219	29818219	29818219
29818228	29818228	29818228
29818251	29818251	29818251
29818280	29818280	29818280
29818426	29818426	29818426
29818437	29818437	29818437
29818443	29818443	29818443
29818466	29818466	29818466
29818488	29818488	29818488
29818558	29818558	29818558
29818569	29818569	29818569
29818575	29818575	29818575
29818632	29818632	29818632
29818643	29818643	29818643
29818655	29818655	29818655
29818689	29818689	29818689
29818710	29818710	29818710
29818729	29818729	29818729
29818775	29818775	29818775
29818867	29818867	29818867
29818955	29818955	29818955
29818957	29818957	29818957
29818977	29818977	29818977
29818989	29818989	29818989
29818991	29818991	29818991
29819096	29819096	29819096
29819295	29819295	29819295
29819397	29819397	29819397
29819425	29819425	29819425
29819451	29819451	29819451
29819460	29819460	29819460
29819461	29819461	29819461
29819481	29819481	29819481
29819523	29819523	29819523
29819592	29819592	29819592
29819690	29819690	29819690
29819724	29819724	29819724
29819755	29819755	29819755
29819872	29819872	29819872
29819876	29819876	29819876
29819973	29819973	29819973
29820126	29820126	29820126
29820128	29820128	29820128
29820168	29820168	29820168
29820199	29820199	29820199
29820477	29820477	29820477
29820486	29820486	29820486
29820615	29820615	29820615
29820618	29820618	29820618
29820646	29820646	29820646
29820711	29820711	29820711
29820760	29820760	29820760
29820792	29820792	29820792
29820829	29820829	29820829
29820844	29820844	29820844
29820912	29820912	29820912
29820914	29820914	29820914
29820940	29820940	29820940
29820980	29820980	29820980
29820982	29820982	29820982
29820993	29820993	29820993
29821017	29821017	29821017
29821071	29821071	29821071
29821072	29821072	29821072
29821075	29821075	29821075
29821078	29821078	29821078
29821145	29821145	29821145
29821169	29821169	29821169
29821210	29821210	29821210
29821220	29821220	29821220
29821221	29821221	29821221
29821244	29821244	29821244
29821254	29821254	29821254
29821306	29821306	29821306
29821359	29821359	29821359
29821394	29821394	29821394
29821413	29821413	29821413
29821644	29821644	29821644
29821702	29821702	29821702
29821746	29821746	29821746
29821826	29821826	29821826
29822094	29822094	29822094
29822152	29822152	29822152
29822157	29822157	29822157
29822162	29822162	29822162
29822222	29822222	29822222
29822557	29822557	29822557
29822560	29822560	29822560
29822786	29822786	29822786
29822953	29822953	29822953
29822986	29822986	29822986
29823101	29823101	29823101
29823103	29823103	29823103
29823128	29823128	29823128
29823198	29823198	29823198
29823256	29823256	29823256
29823339	29823339	29823339
29823340	29823340	29823340
29823430	29823430	29823430
29823443	29823443	29823443
29823458	29823458	29823458
29823479	29823479	29823479
29823655	29823655	29823655
29823675	29823675	29823675
29823680	29823680	29823680
29823716	29823716	29823716
29823765	29823765	29823765
29823784	29823784	29823784
29823959	29823959	29823959
29823997	29823997	29823997
29824032	29824032	29824032
29824082	29824082	29824082
29824168	29824168	29824168
29824202	29824202	29824202
29824215	29824215	29824215
29824231	29824231	29824231
29824234	29824234	29824234
29824235	29824235	29824235
29824288	29824288	29824288
29824305	29824305	29824305
29824337	29824337	29824337
29824420	29824420	29824420
29824492	29824492	29824492
29824557	29824557	29824557
29824558	29824558	29824558
29824566	29824566	29824566
29824567	29824567	29824567
29824665	29824665	29824665
29824667	29824667	29824667
29824693	29824693	29824693
29824711	29824711	29824711
29824798	29824798	29824798
29824858	29824858	29824858
29824859	29824859	29824859
29824915	29824915	29824915
29825119	29825119	29825119
29825181	29825181	29825181
29825210	29825210	29825210
29825219	29825219	29825219
29825244	29825244	29825244
29825383	29825383	29825383
29825385	29825385	29825385
29825447	29825447	29825447
29825532	29825532	29825532
29825533	29825533	29825533
29825585	29825585	29825585
29825587	29825587	29825587
29825588	29825588	29825588
29825608	29825608	29825608
29825627	29825627	29825627
29825683	29825683	29825683
29825804	29825804	29825804
29825813	29825813	29825813
29825833	29825833	29825833
29825853	29825853	29825853
29825947	29825947	29825947
29826099	29826099	29826099
29826165	29826165	29826165
29826272	29826272	29826272
29826369	29826369	29826369
29826439	29826439	29826439
29826535	29826535	29826535
29826540	29826540	29826540
29826666	29826666	29826666
29826690	29826690	29826690
29826705	29826705	29826705
29826707	29826707	29826707
29826724	29826724	29826724
29826881	29826881	29826881
29826923	29826923	29826923
29827035	29827035	29827035
29827083	29827083	29827083
29827120	29827120	29827120
29827120	29827120	29827120
29827129	29827129	29827129
29827156	29827156	29827156
29827179	29827179	29827179
29827199	29827199	29827199
29827212	29827212	29827212
29827299	29827299	29827299
29827304	29827304	29827304
29827305	29827305	29827305
29827336	29827336	29827336
29827359	29827359	29827359
29827368	29827368	29827368
29827402	29827402	29827402
29827445	29827445	29827445
29827454	29827454	29827454
29827476	29827476	29827476
29827548	29827548	29827548
29827644	29827644	29827644
29827789	29827789	29827789
29827859	29827859	29827859
29827880	29827880	29827880
29827943	29827943	29827943
29827970	29827970	29827970
29827974	29827974	29827974
29827991	29827991	29827991
29828032	29828032	29828032
29828136	29828136	29828136
29828150	29828150	29828150
29828216	29828216	29828216
29828326	29828326	29828326
29828329	29828329	29828329
29828338	29828338	29828338
29828349	29828349	29828349
29828351	29828351	29828351
29828375	29828375	29828375
29828457	29828457	29828457
29828480	29828480	29828480
29828488	29828488	29828488
29828529	29828529	29828529
29828550	29828550	29828550
29828592	29828592	29828592
29828599	29828599	29828599
29828657	29828657	29828657
29828863	29828863	29828863
29828898	29828898	29828898
29828908	29828908	29828908
29828923	29828923	29828923
29828972	29828972	29828972
29828991	29828991	29828991
29829061	29829061	29829061
29829157	29829157	29829157
29829158	29829158	29829158
29829209	29829209	29829209
29829378	29829378	29829378
29829396	29829396	29829396
29829434	29829434	29829434
29829546	29829546	29829546
29829643	29829643	29829643
29829671	29829671	29829671
29829776	29829776	29829776
29829862	29829862	29829862
29829919	29829919	29829919
29830005	29830005	29830005
29830122	29830122	29830122
29830156	29830156	29830156
29830174	29830174	29830174
29830262	29830262	29830262
29830306	29830306	29830306
29830363	29830363	29830363
29830600	29830600	29830600
29830642	29830642	29830642
29830648	29830648	29830648
29830682	29830682	29830682
29830804	29830804	29830804
29830833	29830833	29830833
29830840	29830840	29830840
29830857	29830857	29830857
29830865	29830865	29830865
29830972	29830972	29830972
29831017	29831017	29831017
29831026	29831026	29831026
29831057	29831057	29831057
29831252	29831252	29831252
29831326	29831326	29831326
29831339	29831339	29831339
29831529	29831529	29831529
29831539	29831539	29831539
29831577	29831577	29831577
29831606	29831606	29831606
29831663	29831663	29831663
29831704	29831704	29831704
29831969	29831969	29831969
29832022	29832022	29832022
29832165	29832165	29832165
29832215	29832215	29832215
29832229	29832229	29832229
29832285	29832285	29832285
29832290	29832290	29832290
29832324	29832324	29832324
29832329	29832329	29832329
29832365	29832365	29832365
29832415	29832415	29832415
29832530	29832530	29832530
29832900	29832900	29832900
29833052	29833052	29833052
29833144	29833144	29833144
29833214	29833214	29833214
29833258	29833258	29833258
29833318	29833318	29833318
29833333	29833333	29833333
29833336	29833336	29833336
29833403	29833403	29833403
29833547	29833547	29833547
29833599	29833599	29833599
29833697	29833697	29833697
29833798	29833798	29833798
29833875	29833875	29833875
29833877	29833877	29833877
29833979	29833979	29833979
29834014	29834014	29834014
29834067	29834067	29834067
29834106	29834106	29834106
29834181	29834181	29834181
29834185	29834185	29834185
29834244	29834244	29834244
29834268	29834268	29834268
29834383	29834383	29834383
29834492	29834492	29834492
29834537	29834537	29834537
29834544	29834544	29834544
29834755	29834755	29834755
29834773	29834773	29834773
29834774	29834774	29834774
29834812	29834812	29834812
29834899	29834899	29834899
29834913	29834913	29834913
29834918	29834918	29834918
29834956	29834956	29834956
29834959	29834959	29834959
29835008	29835008	29835008
29835008	29835008	29835008
29835037	29835037	29835037
29835116	29835116	29835116
29835151	29835151	29835151
29835190	29835190	29835190
29835194	29835194	29835194
29835201	29835201	29835201
29835208	29835208	29835208
29835332	29835332	29835332
29835337	29835337	29835337
29835356	29835356	29835356
29835564	29835564	29835564
29835600	29835600	29835600
29835605	29835605	29835605
29835611	29835611	29835611
29835728	29835728	29835728
29835746	29835746	29835746
29835749	29835749	29835749
29835873	29835873	29835873
29835953	29835953	29835953
29836041	29836041	29836041
29836103	29836103	29836103
29836109	29836109	29836109
29836150	29836150	29836150
29836172	29836172	29836172
29836283	29836283	29836283
29836294	29836294	29836294
29836300	29836300	29836300
29836388	29836388	29836388
29836399	29836399	29836399
29836455	29836455	29836455
29836542	29836542	29836542
29836632	29836632	29836632
29836677	29836677	29836677
29836701	29836701	29836701
29836707	29836707	29836707
29836752	29836752	29836752
29837344	29837344	29837344
29837372	29837372	29837372
29837389	29837389	29837389
29837422	29837422	29837422
29837499	29837499	29837499
29837569	29837569	29837569
29837679	29837679	29837679
29837687	29837687	29837687
29837694	29837694	29837694
29837703	29837703	29837703
29837774	29837774	29837774
29837921	29837921	29837921
29837964	29837964	29837964
29838032	29838032	29838032
29838051	29838051	29838051
29838081	29838081	29838081
29838145	29838145	29838145
29838157	29838157	29838157
29838256	29838256	29838256
29838285	29838285	29838285
29838330	29838330	29838330
29838345	29838345	29838345
29838417	29838417	29838417
29838497	29838497	29838497
29838554	29838554	29838554
29838564	29838564	29838564
29838606	29838606	29838606
29838629	29838629	29838629
29838780	29838780	29838780
29838845	29838845	29838845
29838900	29838900	29838900
29838941	29838941	29838941
29838964	29838964	29838964
29839124	29839124	29839124
29839204	29839204	29839204
29839229	29839229	29839229
29839300	29839300	29839300
29839355	29839355	29839355
29839377	29839377	29839377
29839492	29839492	29839492
29839616	29839616	29839616
29839811	29839811	29839811
29839814	29839814	29839814
29839849	29839849	29839849
29839908	29839908	29839908
29839913	29839913	29839913
29839998	29839998	29839998
29840076	29840076	29840076
29840083	29840083	29840083
29840146	29840146	29840146
29840227	29840227	29840227
29840236	29840236	29840236
29840255	29840255	29840255
29840284	29840284	29840284
29840422	29840422	29840422
29840467	29840467	29840467
29840476	29840476	29840476
29840687	29840687	29840687
29840857	29840857	29840857
29840903	29840903	29840903
29840906	29840906	29840906
29840941	29840941	29840941
29840952	29840952	29840952
29840992	29840992	29840992
29840998	29840998	29840998
29841037	29841037	29841037
29841066	29841066	29841066
29841084	29841084	29841084
29841100	29841100	29841100
